# Supplementary material for: Wake sorting, selective predation and biogenic mixing: potential reasons for high turbulence in fish schools
Source: PeerJ. 2013 Jun 25;1:e96. doi: 10.7717/peerj.96 (PMC3698466; doi:10.7717/peerj.96)
Supplement: Supplemental Information 1 — x,y positions of particles. [file peerj-01-96-s001.txt]

136
33
125
21
185
59
169
79
157
111
149
52
203
41
166
71
144
109
124
111
147
101
144
114
192
58
121
11
146
96
139
104
171
72
149
95
125
20
139
43
115
105
146
47
185
57
188
55
183
82
147
101
195
38
196
53
159
46
112
104
171
111
143
28
195
44
111
104
140
107
176
88
129
100
128
8
173
96
199
41
168
103
181
69
157
92
154
99
178
68
159
93
182
48
199
39
204
43
168
92
155
14
154
17
165
97
201
51
186
39
122
116
147
31
109
100
172
71
168
91
174
33
176
105
137
13
150
95
165
49
175
57
154
14
164
65
194
60
162
83
150
24
206
48
161
77
190
53
147
19
142
27
166
37
115
96
175
88
164
112
193
45
163
85
192
55
143
27
165
61
168
74
139
51
127
24
155
18
196
61
166
67
169
65
156
106
160
8
192
50
138
119
181
68
181
30
183
40
151
29
106
97
153
117
165
73
199
56
172
81
140
53
111
98
130
35
199
42
192
52
134
109
127
107
185
79
203
52
174
91
201
60
184
47
151
104
153
18
207
56
171
48
149
42
142
32
129
111
196
58
178
60
164
95
175
45
151
36
194
33
164
88
132
33
122
112
160
48
178
44
134
110
204
58
158
87
176
78
121
114
115
109
171
62
150
96
174
83
151
30
141
20
170
46
167
103
164
100
143
29
131
113
174
82
156
92
192
51
150
37
155
42
181
28
151
64
130
111
151
57
169
63
199
63
135
40
173
101
169
32
125
12
110
102
132
115
165
70
168
97
148
94
140
17
169
77
203
46
191
58
151
22
180
72
161
78
168
111
152
89
165
109
143
100
139
14
173
94
140
42
150
62
184
59
143
35
195
35
148
117
144
42
160
116
160
100
163
67
117
94
154
62
162
55
134
18
148
13
144
28
114
106
148
17
184
51
176
52
177
62
161
83
141
115
174
43
173
54
136
26
163
59
180
76
157
108
178
93
148
20
144
18
140
15
196
58
195
47
206
44
170
66
159
94
187
70
145
55
133
111
184
56
119
117
160
109
154
104
196
37
182
86
143
39
158
111
151
56
171
99
183
51
188
42
148
44
204
60
154
113
140
12
160
91
174
51
154
55
161
43
144
102
150
115
137
98
158
95
173
57
140
52
151
16
146
37
158
106
155
105
152
61
170
87
142
43
131
29
137
29
140
13
166
109
182
75
193
38
187
38
106
89
155
114
178
48
178
85
148
59
170
104
160
68
142
51
125
118
154
21
115
115
123
112
132
103
184
67
106
90
179
64
191
59
125
18
186
55
170
83
153
111
154
89
187
79
183
61
149
104
162
50
178
67
177
27
143
109
136
10
165
49
144
33
149
59
145
43
171
85
142
117
148
38
192
42
170
73
137
36
141
43
170
98
187
45
141
44
128
18
137
107
176
34
172
78
172
101
163
63
198
58
157
111
165
61
174
95
125
101
165
51
138
43
133
99
144
17
171
74
145
20
180
69
154
17
136
113
179
45
193
52
175
80
133
39
133
37
152
50
174
71
151
10
204
50
171
38
141
28
145
41
197
42
145
43
130
35
145
36
138
98
148
56
161
105
174
60
155
100
135
14
156
14
135
11
162
100
165
109
155
99
169
94
164
45
158
70
170
109
184
74
160
68
132
24
165
80
183
31
178
35
142
108
144
17
145
27
139
46
174
71
156
92
152
39
144
33
140
120
164
111
206
52
128
105
187
42
143
46
157
16
144
33
186
58
196
48
179
57
143
36
154
109
172
87
161
51
156
14
147
25
188
75
154
20
163
96
131
104
107
88
170
85
179
66
164
97
166
66
178
72
109
96
162
81
156
91
156
101
128
22
185
45
152
19
142
101
165
73
166
111
155
113
182
76
140
25
174
58
142
17
181
87
127
28
131
10
180
85
186
73
140
101
164
59
142
50
163
43
138
41
170
97
133
116
122
15
175
100
139
49
168
94
136
28
140
45
151
107
187
67
167
83
129
32
193
32
139
43
155
43
143
46
108
85
157
98
191
52
180
45
167
114
164
31
152
52
207
58
127
106
189
72
169
61
140
109
164
45
124
113
176
85
142
112
139
21
158
67
196
40
198
54
161
70
139
110
171
64
150
52
195
44
155
50
207
55
143
116
142
118
162
73
180
69
158
41
166
85
152
114
162
61
150
53
146
22
201
58
143
49
141
19
147
10
159
46
120
117
168
29
147
109
193
50
193
34
187
42
141
49
162
94
144
20
116
115
200
52
150
104
161
94
187
30
193
65
164
36
191
49
176
56
169
70
138
14
179
62
143
40
202
53
142
32
203
50
114
99
143
110
170
54
160
94
176
72
179
63
186
54
164
75
194
37
144
117
151
107
204
46
188
43
144
113
158
115
132
17
149
10
144
57
154
46
195
55
193
59
105
87
161
70
170
115
172
105
152
17
187
32
128
112
143
37
142
50
118
117
159
6
156
93
187
35
133
34
185
42
169
33
136
16
163
115
166
110
148
107
126
108
196
62
175
106
205
48
201
60
143
97
194
39
172
90
145
48
178
55
163
62
171
40
128
116
168
64
179
84
160
59
169
72
169
97
144
112
151
109
200
43
126
115
158
58
129
108
192
46
143
15
141
15
172
75
177
81
178
65
166
103
158
6
185
28
131
29
192
40
113
103
132
110
136
37
208
55
129
101
151
56
148
39
153
103
161
78
175
78
114
90
166
72
106
91
135
109
197
38
135
29
163
94
187
61
168
87
180
69
167
95
108
96
128
24
170
66
167
116
200
56
155
108
180
44
142
14
129
103
179
70
171
75
167
60
198
47
184
50
188
63
157
85
122
114
127
110
136
35
193
47
149
52
125
13
149
40
168
95
151
32
183
54
165
90
196
39
157
114
194
62
173
78
129
99
142
29
134
107
194
49
136
41
141
119
148
98
182
58
197
64
210
52
165
68
118
113
147
31
149
119
171
79
206
54
178
66
170
114
153
118
173
97
167
59
145
33
177
70
136
47
163
89
158
99
133
22
142
120
145
28
154
89
147
94
149
13
127
11
176
53
165
65
206
45
140
102
201
49
140
110
203
43
132
33
149
50
163
70
172
77
141
23
166
60
143
106
175
80
108
99
133
115
108
93
149
113
173
65
200
54
182
55
143
38
157
44
165
100
130
14
159
110
179
30
139
20
161
6
141
33
175
102
143
24
114
97
171
62
143
28
132
14
188
40
119
110
143
26
205
44
170
55
137
98
162
107
190
66
172
61
199
51
163
77
148
18
131
16
134
20
123
15
156
46
176
53
164
52
186
36
203
43
152
22
149
36
195
37
191
72
156
113
164
73
157
98
147
51
164
76
142
35
157
102
200
52
112
103
156
52
146
104
180
55
163
88
148
36
137
45
187
75
147
105
163
79
198
54
178
89
139
40
135
103
163
51
155
89
181
83
180
65
149
47
178
30
141
43
170
82
121
9
145
35
187
62
133
37
173
85
153
46
160
102
163
71
161
51
159
105
170
113
121
101
156
47
158
51
178
68
160
71
119
109
119
106
149
40
164
76
146
57
111
85
160
60
148
33
157
110
159
48
147
53
159
112
171
101
188
40
203
59
186
55
148
30
184
74
152
92
152
22
141
111
196
55
162
63
145
118
163
106
196
61
161
75
173
62
154
104
159
55
134
28
173
59
159
107
177
41
205
60
160
101
174
60
163
77
153
61
148
28
149
16
141
98
174
90
194
54
151
20
177
100
154
95
151
49
193
64
146
51
179
82
181
87
175
62
190
69
168
87
188
56
135
120
198
41
117
110
156
58
172
89
147
25
140
42
171
57
196
54
166
65
204
59
196
38
130
9
165
66
137
43
180
92
166
40
141
98
171
66
131
24
138
37
156
99
171
100
171
98
176
88
171
108
155
95
190
50
164
42
157
105
156
8
147
101
187
40
169
94
172
34
150
31
137
36
175
97
184
37
160
67
114
96
144
53
140
40
140
51
175
56
138
30
108
91
178
72
206
58
137
11
126
118
194
36
166
73
188
74
170
70
178
97
115
97
120
108
140
31
202
51
124
17
165
77
168
83
139
104
143
39
137
15
111
97
194
44
142
15
169
83
171
78
141
24
181
57
152
53
148
55
165
99
163
94
207
50
165
101
207
52
145
109
178
58
165
54
185
63
130
31
201
50
164
49
172
58
147
102
198
65
170
109
157
40
145
27
186
58
124
21
153
54
119
102
149
29
116
102
151
118
166
115
179
81
188
51
176
101
152
44
178
64
176
92
157
103
182
45
151
57
132
17
109
93
125
17
152
92
201
54
153
59
186
45
187
69
157
101
164
81
171
90
167
59
162
55
168
70
191
65
150
13
190
59
115
105
116
113
133
17
178
43
148
94
161
104
191
62
159
104
175
87
199
42
167
89
156
18
135
102
163
63
164
45
171
107
137
104
173
65
174
93
155
61
151
101
142
12
162
87
128
99
198
49
140
13
140
42
166
56
122
98
161
113
137
14
189
57
181
60
175
80
196
53
182
31
142
13
136
23
160
59
133
31
159
107
143
112
109
99
176
84
197
59
151
102
163
38
110
98
153
91
152
114
148
20
196
58
188
75
174
102
112
92
137
32
138
115
146
104
193
62
118
115
162
43
132
108
167
113
177
94
166
72
185
49
144
118
109
99
154
11
178
44
180
74
109
98
149
60
161
70
135
113
152
56
171
75
148
50
150
91
118
101
193
54
164
78
131
20
135
102
118
104
156
118
178
57
165
47
181
41
155
107
181
58
179
55
165
103
114
114
121
109
144
115
160
83
194
33
146
44
136
10
163
97
169
92
141
109
151
107
136
25
174
69
161
70
182
81
175
96
148
99
195
57
201
60
150
23
173
88
123
118
169
86
143
114
188
51
161
80
123
109
179
65
208
50
151
119
109
92
140
120
143
103
136
106
177
85
132
101
201
47
172
91
186
73
142
42
172
59
176
86
186
80
156
97
150
17
142
104
168
108
138
108
128
117
138
10
136
24
108
86
189
45
161
54
159
103
111
104
201
43
164
90
152
26
110
101
203
48
192
52
126
10
192
36
176
103
157
43
159
113
166
29
165
96
197
50
191
63
175
98
140
11
161
92
160
111
148
106
175
85
147
115
145
20
153
109
117
102
169
79
108
103
110
104
165
32
154
54
136
113
141
21
153
56
165
53
172
106
186
72
142
105
184
60
145
28
170
113
167
84
168
104
127
115
169
79
139
12
152
101
121
97
158
86
141
118
138
24
181
50
143
38
177
63
182
71
171
43
171
106
145
23
160
99
163
73
145
97
207
56
164
50
175
53
119
111
147
111
179
56
186
31
175
55
186
80
173
82
160
51
152
114
150
50
139
29
151
61
150
14
156
85
202
53
191
65
126
11
116
113
172
81
153
63
181
50
149
11
188
53
120
8
158
113
160
102
182
46
156
103
165
78
193
47
203
53
177
65
164
82
178
38
197
40
162
48
141
117
175
27
170
94
189
31
197
66
142
22
200
60
163
105
179
61
139
26
185
50
191
57
190
42
180
59
175
31
203
56
187
58
154
8
199
56
153
23
130
30
125
22
118
112
147
30
166
64
134
103
124
100
169
111
112
107
135
119
139
101
121
118
166
86
130
108
167
51
168
95
148
37
153
52
153
107
170
52
150
15
135
109
156
14
183
33
169
83
170
81
184
77
196
43
160
69
172
109
148
58
158
93
142
20
167
54
147
51
165
60
143
11
205
56
145
112
123
12
157
65
173
104
130
19
116
113
175
89
116
113
142
13
173
61
177
78
138
111
199
54
174
77
183
39
122
14
189
44
163
83
170
74
208
51
167
59
176
31
188
34
192
64
130
13
155
21
144
113
154
66
131
105
173
88
205
50
186
72
208
52
155
95
195
53
106
98
183
60
196
64
149
106
156
86
162
81
132
31
176
95
144
41
201
52
182
74
177
60
187
34
176
88
114
102
167
57
134
116
187
54
184
62
145
19
160
84
155
55
156
97
161
69
190
31
176
98
153
96
141
44
143
46
154
18
160
54
115
114
157
6
166
36
159
91
149
61
150
103
163
41
176
96
142
99
134
43
161
94
137
37
188
48
135
10
157
54
172
71
149
43
149
107
156
95
174
78
157
9
186
33
193
49
155
118
173
74
194
44
134
28
139
17
180
60
202
41
181
86
192
67
120
109
145
29
129
119
174
103
143
95
163
75
148
113
155
22
141
105
156
66
168
109
163
72
156
50
189
61
169
75
189
58
138
101
152
113
143
12
200
49
174
98
200
61
144
55
131
19
166
82
132
120
144
47
176
48
112
102
155
89
180
83
162
115
165
77
110
96
140
105
172
82
143
115
135
18
145
116
171
64
174
107
146
35
143
112
148
58
158
53
194
42
152
19
130
107
108
86
209
49
153
111
138
41
137
32
166
57
154
95
176
35
155
116
167
46
167
74
125
8
159
55
142
29
116
115
161
117
109
93
194
57
130
104
171
115
154
94
195
52
138
14
152
116
127
101
188
64
150
30
176
74
184
58
173
36
167
54
152
64
150
111
173
67
185
45
135
26
203
49
179
89
159
109
138
49
172
99
135
24
204
55
134
34
199
59
181
35
154
112
183
59
151
48
108
90
137
120
119
99
163
64
201
44
135
35
163
47
200
62
187
67
159
43
150
24
154
41
152
95
151
38
167
112
176
90
130
31
164
108
133
99
170
31
146
105
180
54
165
82
201
42
181
30
108
101
174
50
181
28
198
49
201
47
187
56
125
100
199
58
171
93
153
56
173
101
165
78
146
27
203
47
200
38
201
50
180
35
158
43
202
47
127
11
126
19
151
60
173
105
167
56
143
117
160
78
173
92
171
35
168
59
129
114
197
39
141
10
173
99
163
113
172
28
129
32
190
65
194
56
156
65
181
48
170
68
148
45
160
96
129
25
149
25
164
93
150
111
128
19
163
31
201
62
185
39
137
44
164
107
131
111
171
99
176
54
178
49
127
104
148
60
137
106
192
64
130
22
178
57
139
33
170
56
203
44
149
96
176
88
147
109
173
110
188
54
156
116
187
53
162
72
179
44
164
106
129
22
121
98
137
44
187
31
180
83
157
108
117
106
170
111
176
102
120
7
169
31
169
105
179
72
182
72
181
76
168
51
158
107
183
80
138
22
156
66
140
35
162
112
123
118
180
43
125
18
182
88
129
105
123
18
179
41
170
104
162
100
196
55
168
111
141
13
183
63
147
38
122
100
191
43
127
108
178
58
200
62
188
73
143
28
144
17
198
42
122
15
161
102
146
41
163
99
185
46
172
63
129
103
137
23
156
43
168
105
192
53
171
109
196
47
164
55
169
107
114
109
157
114
189
71
198
65
151
45
165
77
168
87
185
29
181
43
133
38
147
53
170
99
189
66
147
13
166
61
152
58
128
28
168
80
162
110
170
105
141
43
204
43
137
48
158
85
168
66
129
32
128
98
163
89
163
101
186
74
114
104
196
43
146
114
131
106
172
61
111
88
198
39
157
93
119
100
151
38
133
99
153
43
161
116
167
41
137
105
175
38
174
28
186
49
189
64
170
64
184
72
149
42
192
67
196
49
133
101
151
38
172
96
192
51
132
116
134
10
150
22
147
110
153
63
122
112
203
41
149
19
174
68
139
15
143
52
200
39
160
68
153
112
110
90
162
57
151
60
166
55
192
40
203
55
187
56
192
59
155
102
184
40
136
23
203
46
178
78
160
39
136
107
143
31
161
85
179
64
147
106
127
113
168
89
157
14
146
109
182
29
181
73
162
97
202
48
171
66
183
62
206
51
163
80
143
38
144
113
111
95
195
38
118
100
175
65
191
50
149
103
167
59
137
114
121
104
156
90
143
54
165
104
151
63
168
114
147
50
158
65
173
87
205
46
128
29
153
57
167
105
141
33
178
63
172
74
174
89
197
61
140
45
159
11
187
61
183
63
185
76
160
65
146
103
116
110
167
93
116
102
152
106
153
119
182
70
196
62
146
26
174
112
162
66
123
10
137
21
162
67
121
11
177
77
129
105
158
45
167
114
168
117
152
43
142
49
191
61
171
75
160
68
173
99
133
36
117
110
149
9
129
32
157
40
136
40
137
106
181
71
171
84
165
102
191
53
144
101
197
57
148
120
197
63
165
46
183
57
162
53
165
80
191
63
142
45
127
103
180
46
185
53
149
62
154
10
145
51
168
78
108
94
200
59
174
50
148
36
166
91
176
57
201
61
186
55
193
66
122
112
122
116
139
101
172
95
144
120
162
82
113
111
134
43
172
74
142
25
143
115
119
103
170
83
164
59
108
92
175
86
147
12
140
39
204
49
143
101
145
45
153
60
169
66
125
103
135
17
189
49
141
42
182
74
156
86
177
76
150
26
163
107
198
40
162
94
187
50
201
56
139
12
188
48
168
74
144
21
190
70
178
75
185
71
152
21
147
17
154
11
179
45
165
58
192
50
198
39
141
108
123
107
169
88
176
60
130
102
180
51
134
22
143
39
177
83
143
97
169
106
183
65
193
56
117
102
187
54
150
39
179
82
206
52
195
68
144
42
181
62
149
28
166
81
132
102
183
75
129
23
123
100
178
71
139
22
156
85
159
100
204
59
151
22
167
102
107
86
156
54
200
43
118
108
113
87
139
112
180
82
123
99
126
13
134
24
145
47
131
113
165
100
194
42
135
23
178
74
132
113
166
61
117
114
140
49
127
11
147
28
166
73
113
100
143
19
168
86
160
52
145
11
144
32
125
103
181
69
184
74
133
102
178
47
150
53
171
115
151
102
137
11
160
115
189
68
157
54
188
75
163
69
150
111
184
59
122
105
178
73
146
50
148
44
135
32
151
10
181
38
170
93
192
37
166
59
147
25
151
92
155
67
145
26
149
48
163
56
158
62
182
77
169
70
115
101
169
101
178
92
146
41
144
52
172
30
148
31
137
38
161
41
125
20
107
92
154
95
164
99
165
105
119
107
172
64
178
97
178
33
114
102
165
49
192
56
173
89
148
119
186
78
131
98
160
112
134
116
128
20
178
71
141
103
149
14
156
66
154
53
144
110
149
116
149
18
203
51
142
38
167
74
127
17
151
114
181
40
145
114
153
105
170
84
182
64
130
27
178
52
182
64
201
54
166
49
126
15
175
75
191
45
155
44
183
82
166
74
202
52
175
102
150
33
151
23
174
50
208
48
123
18
140
46
202
47
129
11
163
76
142
31
133
107
149
119
179
36
166
59
171
64
169
32
158
106
202
44
129
23
169
105
132
22
144
22
117
115
187
47
172
91
161
88
179
47
151
107
156
18
162
74
167
83
175
99
154
9
206
51
119
104
171
89
133
103
164
51
173
45
209
57
178
82
188
64
179
68
150
46
199
60
145
54
200
59
198
47
171
60
178
65
128
25
128
18
169
106
122
10
164
66
150
58
149
112
137
21
149
43
198
65
157
43
151
46
181
39
125
110
129
10
166
72
158
91
173
104
146
35
191
59
165
109
141
103
129
105
166
65
157
58
189
60
185
82
189
58
185
51
151
32
167
106
139
108
152
115
113
102
142
27
158
85
187
55
140
49
196
48
169
56
132
107
180
88
152
96
138
50
159
110
121
109
129
28
171
63
159
43
151
62
162
67
186
72
140
42
183
51
187
66
196
48
158
15
154
92
169
39
133
33
174
70
148
61
140
51
161
34
201
40
139
23
185
71
125
18
163
51
131
13
128
108
155
64
177
92
178
55
159
10
158
86
172
58
130
10
144
113
128
21
144
105
126
114
160
105
191
42
142
27
202
45
196
60
162
117
199
54
146
9
173
33
193
51
112
108
179
91
151
90
137
114
153
41
152
40
159
8
180
43
159
84
140
22
183
43
146
55
193
33
135
111
137
29
168
58
173
76
181
54
169
86
148
30
114
102
167
91
142
107
149
51
149
107
183
32
151
42
145
115
138
20
167
46
191
56
151
49
186
77
164
41
127
115
174
105
129
33
158
93
147
50
140
44
144
105
171
56
186
80
158
61
154
89
155
9
189
68
155
42
171
110
184
33
112
99
146
10
145
94
165
83
166
65
132
120
183
67
115
109
177
64
139
120
182
38
199
54
121
113
145
95
170
65
139
117
156
10
142
109
173
84
153
65
150
12
184
66
130
26
201
38
179
62
108
93
180
86
157
14
139
108
121
8
201
62
167
33
135
43
201
52
110
99
137
16
201
52
139
37
135
120
134
28
115
115
181
40
132
105
171
68
120
111
200
49
128
19
188
73
122
110
164
53
199
39
194
64
148
111
164
34
164
93
172
92
167
104
156
115
166
105
182
51
173
109
151
42
134
14
165
39
193
33
173
85
165
54
131
112
142
24
140
52
178
42
134
17
129
111
146
52
162
101
146
42
135
29
157
118
184
35
146
111
188
61
157
54
184
41
175
93
170
69
142
44
158
15
154
10
191
37
140
45
144
46
132
12
152
106
184
52
122
115
154
42
198
65
182
69
169
75
130
118
161
94
175
73
160
89
179
94
144
107
161
71
161
52
172
77
172
115
147
115
152
37
137
25
131
108
176
80
131
32
143
33
145
108
156
66
119
106
153
65
152
48
174
34
135
21
175
42
154
15
192
57
143
41
144
36
149
24
135
13
159
68
138
17
130
33
167
100
171
96
180
86
161
83
154
115
174
103
180
80
151
44
142
35
135
27
159
93
164
76
123
19
173
75
195
41
179
90
185
77
135
44
151
108
152
26
204
57
203
49
192
48
173
113
145
57
206
45
162
57
171
63
138
110
155
108
186
61
153
59
167
91
169
110
169
39
163
84
146
121
174
82
167
43
123
100
176
93
153
92
157
67
162
108
109
89
193
57
154
94
165
87
187
40
116
104
189
46
140
111
173
59
186
49
168
37
175
107
145
118
107
100
201
57
144
26
175
52
151
31
166
69
142
12
173
83
156
58
149
104
120
109
192
40
126
17
162
98
174
62
181
79
155
11
109
100
188
59
175
104
113
89
179
65
169
64
173
65
203
47
151
53
189
59
165
87
169
66
198
54
146
19
138
20
163
80
182
43
192
71
149
59
144
97
158
114
161
83
162
91
186
75
133
17
128
119
122
112
161
87
168
64
150
107
136
113
152
100
134
15
196
61
179
79
186
68
161
110
144
101
182
87
174
102
178
96
141
51
151
53
144
111
140
111
178
65
169
55
128
108
160
71
189
42
160
80
199
43
173
104
193
35
156
117
180
80
137
41
193
62
163
61
162
99
196
39
116
103
136
33
194
36
206
54
174
99
138
119
139
10
170
91
182
37
153
17
135
16
129
25
120
97
161
88
193
61
188
74
111
103
144
20
124
113
145
41
195
50
187
44
106
92
165
57
141
36
178
63
152
16
165
81
146
13
182
78
108
86
141
18
168
87
141
52
147
93
143
116
172
108
121
115
143
10
188
68
160
108
129
117
189
33
171
65
181
73
131
105
191
54
155
10
143
117
189
75
201
41
156
59
150
108
107
98
136
46
209
56
153
90
186
74
134
107
136
28
172
103
164
96
168
70
134
104
135
104
189
70
195
39
152
52
150
100
170
87
164
111
141
110
150
11
154
19
150
48
175
75
146
35
143
104
125
111
127
104
140
101
124
114
129
104
184
67
170
67
162
84
118
112
178
82
146
104
120
105
145
46
192
69
153
90
166
62
167
114
179
94
146
27
176
81
127
16
156
87
186
43
144
29
123
107
199
42
172
40
164
61
171
70
147
26
138
24
187
71
204
50
115
109
182
50
138
11
155
20
185
38
175
33
137
112
181
62
189
51
153
53
155
7
146
38
165
78
132
31
181
83
190
55
127
18
147
29
106
87
184
42
182
49
153
113
140
27
164
60
164
69
150
93
143
44
182
73
152
39
156
15
155
100
149
48
174
103
195
59
149
44
145
58
195
60
150
52
161
113
165
56
135
29
209
54
190
66
173
100
128
31
176
96
174
100
126
117
185
65
182
30
126
24
143
99
198
57
188
33
177
52
161
88
169
51
177
68
163
117
151
100
150
35
139
109
191
38
109
86
202
52
149
38
151
118
154
118
177
99
181
61
165
67
153
105
131
106
127
14
141
10
203
44
187
50
142
101
188
48
132
23
186
52
157
84
135
34
108
87
124
12
124
108
108
91
119
112
144
97
202
51
194
35
167
106
165
91
196
43
185
76
177
90
164
79
164
102
164
109
171
73
142
42
162
94
200
62
165
59
132
31
148
20
167
76
156
66
146
120
148
33
157
91
181
52
136
26
172
66
169
95
168
114
133
113
182
77
163
97
145
28
155
14
160
71
118
106
140
52
199
45
158
89
200
39
190
34
203
42
142
116
143
55
145
49
136
107
169
98
114
90
133
15
151
12
162
34
139
119
158
108
176
73
178
95
166
111
180
35
156
45
159
12
164
86
153
117
161
91
145
52
124
110
160
80
111
98
145
94
178
74
203
46
145
48
145
46
147
50
119
104
118
95
199
38
158
11
132
15
176
78
142
103
207
45
159
94
177
28
144
105
192
58
141
103
134
12
112
101
169
110
140
115
153
114
195
51
152
38
191
53
123
117
138
104
128
24
144
102
173
98
164
56
138
21
149
39
127
109
145
30
146
54
188
47
139
98
155
110
196
51
177
86
133
30
139
39
155
11
197
59
166
117
184
82
178
70
148
115
154
65
145
95
176
56
118
101
198
64
156
94
127
27
170
83
121
13
150
19
148
106
133
38
138
27
203
41
130
18
162
101
169
88
134
12
126
117
187
39
174
105
153
38
200
57
164
90
171
41
170
98
163
93
125
117
163
111
134
38
151
94
203
50
147
99
153
25
178
43
162
104
148
9
163
88
150
44
168
31
140
34
165
67
167
94
158
92
121
103
167
30
209
50
157
9
152
113
176
93
113
100
204
61
142
113
157
119
181
77
130
114
152
27
152
11
177
95
145
41
190
60
202
43
195
56
192
45
194
67
163
72
200
38
196
39
183
42
167
91
130
107
203
56
194
69
184
43
183
62
177
97
135
20
181
73
207
57
176
96
135
45
186
73
138
25
164
65
185
43
196
41
146
21
175
64
176
64
149
48
158
113
177
77
138
40
141
97
178
79
138
44
143
19
199
56
145
50
174
81
108
100
175
45
198
64
144
10
134
30
135
39
191
49
140
21
167
49
163
69
119
111
151
9
149
40
105
95
146
20
123
112
119
113
191
56
156
55
134
100
171
41
125
109
153
22
116
113
149
100
181
31
149
37
141
30
160
108
110
102
155
87
158
98
110
92
142
96
145
48
169
66
140
24
145
42
144
20
182
88
159
112
191
47
172
27
144
108
176
53
109
97
171
52
130
30
180
83
153
88
168
87
187
37
177
72
155
118
179
94
163
58
144
31
160
64
188
53
137
111
150
10
162
113
175
96
133
111
143
96
158
86
158
108
157
44
189
69
122
116
198
64
173
55
144
120
166
96
120
108
147
119
169
93
174
77
182
68
183
39
174
108
184
64
182
78
120
99
154
38
173
97
145
31
180
56
155
114
146
10
178
65
137
118
208
47
194
57
188
73
150
50
177
35
130
20
146
98
195
48
174
73
109
99
147
41
149
116
141
53
164
84
164
56
161
112
139
31
173
81
172
67
192
61
159
52
111
101
146
15
197
58
177
39
168
95
146
48
179
89
142
105
188
43
170
55
183
68
185
30
171
107
142
19
160
107
188
74
182
76
144
54
198
51
143
106
131
14
131
29
177
57
189
45
163
84
124
23
183
83
170
48
137
114
135
102
141
24
142
103
182
79
148
114
182
84
161
104
161
103
157
103
151
32
134
33
124
12
137
101
152
111
207
58
133
118
143
38
129
33
134
100
175
73
188
53
144
101
190
48
156
49
153
104
176
50
169
80
193
43
192
54
165
90
129
104
150
93
182
41
165
76
188
68
152
36
168
65
164
33
174
76
143
28
174
97
131
120
186
80
152
28
138
23
187
43
177
54
128
102
163
64
155
58
194
37
180
28
130
120
137
44
143
103
170
115
141
19
202
44
140
116
177
98
131
36
152
110
184
65
194
49
131
14
140
108
146
39
191
62
157
90
148
57
117
114
199
51
179
92
167
58
157
104
165
86
109
84
137
46
198
55
153
56
178
74
187
73
160
44
187
71
202
59
175
55
107
98
107
100
156
18
174
92
185
35
175
70
142
100
187
32
161
42
178
95
173
87
141
51
162
77
195
64
171
72
147
12
178
73
131
101
143
52
149
53
178
56
142
34
173
110
166
97
132
16
153
98
158
108
177
84
112
100
114
101
119
107
183
68
167
101
174
68
160
55
138
113
180
81
173
45
116
101
148
37
165
107
186
63
154
113
165
88
129
9
206
50
112
105
140
42
132
105
177
57
201
52
188
66
177
96
122
100
174
41
179
32
200
53
203
51
184
36
166
74
146
45
160
54
205
49
173
113
147
39
156
118
201
49
144
50
144
49
173
63
112
101
162
52
180
80
145
11
176
69
181
86
108
95
154
19
125
115
171
33
182
45
143
111
144
112
129
115
151
49
125
106
165
99
190
56
147
107
108
98
202
44
125
100
159
68
197
54
175
86
148
37
201
61
150
11
160
33
165
60
196
51
114
103
189
71
130
117
201
58
174
87
159
57
170
104
165
102
150
57
151
36
146
48
123
113
169
91
128
107
178
89
138
104
174
74
189
72
169
70
182
70
109
102
167
95
178
71
193
36
153
118
172
62
181
69
195
51
135
117
133
112
141
17
163
115
138
13
172
104
166
50
155
49
164
42
202
61
153
115
187
73
151
38
162
104
126
10
179
61
168
67
146
119
145
119
168
55
184
47
160
80
133
17
153
61
144
42
142
19
122
14
193
52
191
45
156
109
166
77
178
81
145
54
191
70
163
96
160
112
185
67
160
44
146
112
158
8
142
17
153
63
201
53
153
21
165
59
143
40
157
109
185
41
140
20
180
73
154
119
159
7
147
98
178
89
161
87
201
53
133
115
148
48
145
56
163
79
194
38
157
6
146
44
163
42
128
118
182
36
169
110
140
112
126
21
140
52
151
110
188
67
149
92
136
107
174
109
156
19
178
77
185
34
167
63
145
49
180
92
155
110
190
68
144
42
197
62
185
49
173
57
191
34
121
117
151
21
125
119
143
55
130
101
182
78
189
65
107
96
160
86
124
14
147
101
180
50
169
48
184
81
177
42
151
99
177
54
175
38
201
48
116
108
137
17
157
102
136
118
147
118
174
85
179
89
149
15
200
48
188
36
150
16
107
95
168
100
146
37
124
18
201
47
179
78
147
32
171
52
117
108
165
99
130
109
118
107
170
49
143
116
195
38
184
59
202
60
146
119
148
103
157
113
143
48
146
40
153
115
157
59
172
68
124
101
202
53
146
19
176
78
185
54
174
61
165
69
179
81
126
17
179
59
189
62
113
105
167
67
192
45
185
50
140
105
144
48
172
50
125
13
149
39
173
83
194
35
128
18
149
14
158
64
174
74
145
58
170
63
166
67
164
60
146
54
183
37
120
106
148
44
162
74
148
14
127
15
172
88
157
86
164
44
125
13
142
22
133
17
203
54
149
62
160
65
144
34
158
112
180
87
123
113
139
47
132
115
156
91
157
84
158
60
165
50
158
62
141
115
152
46
159
114
115
116
155
107
150
36
188
54
165
76
157
91
184
47
154
48
164
86
182
78
188
46
148
25
154
107
137
45
129
32
189
34
148
93
191
59
138
37
152
54
159
105
132
117
132
33
171
43
150
107
159
7
161
74
138
119
194
33
198
42
164
113
176
92
132
32
161
68
168
90
176
102
190
72
131
100
171
106
134
103
136
32
168
90
124
100
167
36
121
111
143
13
179
51
179
81
162
70
170
95
186
68
105
92
141
36
167
99
141
27
152
56
125
114
178
94
178
56
141
117
203
48
186
45
175
71
194
65
191
69
121
9
173
62
181
52
114
93
117
97
177
91
171
71
186
70
184
44
126
25
189
44
151
45
155
91
135
109
158
8
189
56
142
18
175
65
196
37
176
90
148
119
151
32
163
92
157
64
143
16
196
38
113
100
174
79
164
63
173
54
150
104
172
60
170
103
151
61
171
68
169
101
150
19
148
28
168
108
143
117
147
53
175
33
176
58
173
69
144
45
175
65
165
87
144
113
180
31
139
104
161
113
142
51
127
107
181
58
155
98
149
47
183
71
153
54
157
53
201
61
173
100
160
90
149
40
120
103
110
94
185
48
137
31
167
30
183
48
153
96
126
15
120
8
162
69
157
114
149
17
136
103
122
118
150
12
177
27
170
73
139
15
203
49
162
84
160
87
201
60
161
112
136
32
165
75
130
30
142
40
179
61
136
107
146
119
193
43
170
90
150
115
130
17
120
107
125
25
171
66
137
29
176
64
147
15
155
116
143
97
187
60
156
118
170
106
178
87
150
14
131
114
117
115
152
114
134
42
131
112
141
50
149
100
154
46
180
29
173
37
119
105
181
51
146
49
183
72
173
84
163
116
196
62
155
56
176
86
180
71
166
61
158
100
145
13
150
10
123
15
160
112
147
112
198
58
146
48
142
14
168
104
135
15
167
82
173
48
172
76
153
55
200
57
200
38
193
39
193
65
150
47
199
45
139
120
130
111
151
39
170
32
146
113
142
21
193
54
167
112
168
88
150
58
150
102
139
21
177
86
161
83
158
65
141
25
155
13
144
95
123
115
196
40
145
101
118
116
198
35
133
27
176
57
152
58
194
62
140
99
146
102
178
47
179
91
179
70
154
61
152
38
186
53
203
44
135
43
147
104
125
9
138
100
203
49
161
95
153
53
125
112
163
44
150
92
183
73
114
111
157
45
126
10
150
109
108
102
130
28
147
35
173
28
148
118
163
39
153
89
185
53
148
36
143
96
161
59
150
56
123
9
124
118
177
98
174
79
165
30
189
58
145
53
164
48
138
29
157
94
159
94
173
75
150
21
158
95
159
68
162
86
143
105
123
117
159
105
154
110
134
111
134
26
177
54
191
64
196
66
175
86
172
93
162
39
202
53
150
45
151
109
155
18
139
32
145
96
168
79
110
103
183
85
172
78
113
87
163
61
193
56
190
43
179
84
183
69
158
84
172
40
132
16
155
58
148
30
159
70
165
73
138
34
150
39
146
105
165
106
188
50
148
43
164
95
127
30
120
114
186
71
153
97
131
21
129
102
180
66
146
50
145
57
171
105
155
51
122
11
184
30
145
22
150
27
156
18
180
60
129
103
174
61
164
98
170
72
166
106
136
119
181
67
168
81
155
49
137
42
164
117
144
21
162
59
136
10
173
95
163
74
132
10
137
41
157
64
170
71
147
39
192
71
141
105
179
62
192
35
111
86
125
119
136
117
182
79
204
45
174
92
198
61
184
76
199
61
158
37
174
60
168
103
123
106
183
55
158
40
136
15
172
64
188
51
125
102
197
55
185
61
144
28
146
51
148
50
134
41
160
71
182
67
191
68
205
45
149
47
148
45
166
110
142
106
167
75
151
10
173
109
162
56
145
106
166
66
114
99
192
55
177
80
140
112
157
96
165
81
136
36
156
95
141
103
115
103
137
44
149
56
171
96
158
87
144
56
152
21
168
61
157
105
146
96
164
86
112
87
166
50
172
100
196
56
177
40
156
16
163
96
149
107
175
84
138
27
138
35
174
92
138
21
150
19
139
33
172
81
115
103
163
93
172
77
133
117
163
74
200
41
183
63
178
73
160
57
132
103
144
51
129
103
121
106
149
52
143
52
165
78
207
54
159
53
151
63
150
54
149
16
130
114
156
12
198
49
163
34
142
12
130
107
167
76
177
99
178
92
172
106
188
63
158
44
185
72
160
54
175
87
202
62
189
58
110
96
174
107
147
109
129
112
141
42
152
51
144
117
176
41
145
105
188
53
201
55
177
29
187
42
119
107
154
11
133
42
176
53
165
100
140
48
157
15
196
65
174
68
149
42
152
50
165
67
113
96
149
120
159
67
143
50
147
34
134
37
158
41
141
119
142
38
168
96
139
37
150
10
169
95
173
70
161
48
193
35
122
113
167
110
123
102
188
44
172
37
182
64
161
57
140
111
165
102
147
19
153
95
153
42
125
116
159
102
195
58
113
108
115
114
183
49
165
88
142
47
164
72
178
70
140
19
142
114
141
28
125
107
127
102
165
67
128
11
160
61
145
34
133
113
146
43
200
62
166
112
161
7
144
106
153
22
178
76
189
69
195
47
156
100
157
89
136
103
176
75
182
80
142
100
122
105
170
103
164
102
135
97
169
62
149
62
128
107
172
104
161
46
131
16
175
98
122
100
184
42
207
52
140
44
187
62
160
6
124
105
146
110
177
42
163
90
148
37
123
12
161
94
157
47
194
59
114
98
178
36
152
18
165
47
148
118
117
107
143
116
135
37
154
12
150
42
170
87
201
48
181
77
198
61
178
97
140
114
144
39
147
54
144
112
115
104
188
74
115
107
205
54
138
29
153
112
208
55
194
56
119
111
187
51
146
107
134
118
172
78
180
65
166
61
153
18
168
68
110
90
134
114
141
52
170
87
141
52
164
78
159
100
171
83
195
65
195
48
178
60
142
101
157
55
201
50
168
84
146
37
170
108
150
31
119
101
169
66
149
114
146
57
183
70
119
102
167
83
119
98
169
95
155
55
151
31
199
39
173
57
133
102
128
111
173
110
190
40
180
88
169
45
141
120
180
74
163
58
154
114
141
18
174
44
144
57
129
16
166
53
160
101
179
70
170
75
194
59
171
35
169
94
206
59
132
23
122
15
171
85
177
59
127
116
176
63
158
106
147
37
188
67
131
112
154
116
181
89
181
71
137
17
150
115
154
94
139
120
172
54
150
59
147
43
181
78
189
60
156
14
199
52
164
85
199
39
113
95
167
107
163
69
162
104
192
51
177
40
180
79
146
35
197
51
176
89
131
37
131
17
154
89
124
17
140
112
131
111
135
34
123
13
159
108
108
93
140
50
172
111
145
40
143
12
153
49
167
63
149
56
146
31
149
63
153
58
144
114
199
50
127
109
155
108
153
100
206
53
186
30
165
81
106
86
191
33
167
50
191
49
186
40
141
109
145
19
127
22
144
101
149
18
190
31
109
104
174
92
167
80
146
59
163
104
171
65
150
33
152
62
159
62
118
116
154
111
176
74
187
55
138
36
163
58
137
13
185
39
139
49
177
80
108
98
171
58
132
116
143
37
135
39
172
59
147
25
153
25
130
17
155
59
137
49
122
8
158
89
163
31
147
37
184
60
188
66
133
36
145
106
188
45
174
44
166
68
175
36
197
59
181
69
184
81
143
14
129
16
151
61
188
64
152
21
137
112
123
15
180
60
173
56
194
44
150
117
170
55
176
59
198
56
166
85
183
49
172
104
170
29
198
44
150
19
144
99
140
97
149
113
153
111
195
67
154
40
140
25
163
86
135
30
160
66
194
54
187
41
139
19
160
51
142
25
113
87
154
61
188
30
182
65
141
99
127
99
174
85
117
108
140
37
132
21
142
33
161
108
169
90
129
27
169
106
136
99
203
42
156
116
144
100
157
45
108
91
188
44
188
48
166
111
159
115
163
30
147
31
191
35
141
45
161
113
171
77
163
60
190
33
177
68
159
85
165
71
151
44
153
107
148
58
174
84
196
65
157
46
155
95
149
102
160
51
166
30
148
47
148
99
151
52
164
77
123
14
187
58
144
115
115
101
198
46
158
88
146
57
138
102
150
38
178
62
166
79
166
49
141
25
162
73
134
120
139
97
113
109
147
33
173
62
192
50
195
67
145
103
155
55
132
102
139
117
158
95
139
43
117
99
125
8
166
102
177
70
181
56
122
103
152
14
186
47
152
57
189
68
164
57
134
29
130
29
153
58
140
21
184
39
151
95
147
49
172
75
150
43
196
51
120
112
165
59
189
76
147
17
182
83
132
120
149
118
200
50
121
100
108
101
170
92
156
108
157
86
167
89
145
26
173
45
186
54
150
10
152
118
172
93
150
37
128
16
163
112
153
10
135
31
157
89
122
16
161
40
139
105
129
33
142
28
174
88
179
82
156
112
160
9
150
14
111
106
186
74
196
44
172
88
162
109
135
27
167
110
182
79
186
77
174
87
145
30
183
52
130
118
146
17
175
54
180
40
119
111
157
17
170
33
145
120
157
86
169
72
156
65
136
112
119
99
144
53
192
44
177
65
173
76
178
49
177
80
159
42
170
57
120
114
158
100
120
113
152
37
148
30
185
51
141
36
128
107
174
99
201
49
122
111
171
43
142
116
173
86
138
100
135
17
200
56
168
31
150
119
192
65
122
15
160
64
119
104
168
69
122
8
173
114
203
44
159
69
180
89
185
29
152
119
169
70
144
18
152
52
170
62
132
13
135
17
120
103
140
45
193
37
150
18
161
95
137
30
154
39
171
90
163
117
145
113
170
47
174
61
159
44
183
46
109
98
107
90
158
35
115
100
109
102
190
57
166
78
173
55
135
25
198
53
193
40
147
47
170
51
124
17
137
20
162
41
134
24
181
53
143
56
162
87
203
58
200
58
142
99
193
48
117
111
151
30
172
76
162
117
125
107
184
70
181
36
153
23
151
41
155
65
137
17
137
20
147
37
174
36
155
52
172
88
138
106
154
63
107
86
170
60
166
76
128
99
165
33
149
59
151
54
169
91
192
50
199
62
134
40
115
115
177
84
193
63
167
74
130
25
135
106
141
112
157
102
176
64
152
112
147
95
178
68
176
67
176
92
180
67
142
32
146
10
167
96
152
26
187
71
199
52
112
97
156
104
143
45
133
32
147
23
143
40
201
58
191
72
149
54
146
45
121
99
154
106
148
61
190
60
118
107
145
15
135
18
121
114
139
38
186
75
139
18
176
62
189
52
171
74
150
100
158
39
128
115
156
113
140
98
160
60
141
112
190
49
162
35
148
18
186
41
133
19
186
68
173
58
120
105
137
17
170
82
116
96
129
103
154
95
168
88
132
29
169
105
134
41
192
42
208
52
180
30
135
26
177
30
173
64
134
120
161
83
168
105
153
100
129
114
150
23
203
43
149
100
131
35
149
96
159
59
151
111
152
50
143
46
121
114
158
109
176
42
181
84
141
48
111
88
162
56
135
107
196
63
112
88
195
40
140
111
173
70
137
103
126
113
151
108
132
112
153
115
130
115
130
117
172
55
166
30
164
59
154
50
159
104
150
102
146
44
141
31
145
111
170
84
173
78
185
31
128
21
171
80
157
55
147
32
138
37
106
95
157
61
187
34
178
34
163
50
140
34
148
10
172
52
184
67
188
33
132
106
130
26
144
30
170
77
110
90
150
62
154
96
168
95
177
93
173
68
133
39
148
55
184
64
174
56
198
43
120
101
168
87
174
82
169
99
150
103
165
83
170
57
162
78
191
71
141
114
173
40
202
59
169
65
170
73
135
102
138
118
141
118
178
86
151
12
129
116
165
53
156
92
151
57
123
8
172
100
187
41
179
90
149
58
151
14
156
65
201
38
178
36
124
105
126
24
159
101
140
101
172
69
152
92
146
47
142
40
174
99
146
97
140
53
131
100
176
80
138
43
124
20
153
108
160
46
148
47
188
66
182
51
166
71
114
107
149
53
196
58
144
21
167
44
120
113
204
42
175
63
155
42
194
60
118
108
177
68
142
117
182
81
141
102
171
48
173
78
153
101
176
90
176
100
141
103
129
115
149
98
141
25
159
53
164
59
147
56
184
41
114
103
208
48
128
15
137
47
126
114
161
91
131
108
141
110
151
29
108
101
115
101
154
100
171
76
121
13
130
11
125
109
125
99
192
49
151
32
155
92
170
99
185
78
142
25
173
103
169
89
107
97
155
93
149
49
167
101
176
36
176
63
172
67
190
37
150
41
164
79
209
54
149
61
155
104
158
86
147
105
186
55
110
86
137
24
134
105
181
48
165
96
131
106
147
15
170
75
160
35
119
108
155
93
154
99
177
68
174
65
185
75
143
102
206
47
116
107
196
52
163
95
187
75
204
44
194
59
180
78
140
47
152
50
175
50
170
90
137
103
154
55
153
89
171
75
124
118
149
40
108
101
143
103
184
82
128
13
199
47
202
45
151
58
132
113
143
34
190
71
176
80
126
21
144
114
172
60
136
14
196
62
174
92
161
64
160
114
150
91
170
91
139
13
201
40
180
82
130
32
142
111
163
105
198
47
186
35
196
39
166
53
107
91
147
27
183
66
164
72
182
84
168
81
138
34
128
17
130
16
180
63
156
57
158
60
161
103
168
66
143
119
138
35
168
34
187
48
172
107
116
100
166
62
152
50
197
46
110
93
154
43
111
107
207
48
136
19
132
16
188
66
149
42
164
84
209
53
187
69
137
45
138
100
113
108
138
39
150
12
148
54
209
50
165
115
167
82
106
90
115
115
131
35
161
92
177
83
149
104
171
76
170
65
181
85
144
113
131
12
152
49
196
49
169
76
147
14
146
118
141
107
178
59
140
34
148
43
157
57
174
83
178
54
161
79
189
60
155
14
143
40
153
95
147
34
153
42
183
83
166
68
182
84
123
17
156
62
187
45
199
61
160
67
109
105
196
43
146
106
167
103
151
62
141
24
143
115
180
47
180
90
134
29
133
107
171
89
118
116
189
40
187
69
159
106
201
53
170
80
168
30
182
71
186
38
183
43
136
107
190
65
153
14
191
58
157
9
159
68
108
99
142
45
158
94
179
49
142
121
137
43
124
11
178
74
187
38
198
44
198
61
177
76
137
111
199
46
179
32
195
67
163
36
128
12
154
48
191
63
142
119
159
53
174
100
117
97
138
34
119
113
162
31
112
95
163
48
139
107
197
50
179
75
142
110
173
63
156
16
158
103
169
66
132
119
150
99
186
74
119
101
116
101
168
66
159
82
130
100
183
48
196
47
183
37
120
110
195
54
177
92
180
83
150
62
145
107
151
107
145
48
134
103
140
53
201
57
164
77
148
100
151
108
184
67
171
91
142
33
154
102
163
85
148
45
161
51
196
63
145
55
110
96
195
51
157
51
173
88
113
101
165
86
142
107
161
112
199
46
140
25
144
116
138
25
106
95
185
75
150
20
130
112
154
104
133
113
120
98
154
40
175
92
176
80
165
64
148
23
149
41
112
101
174
80
143
25
158
8
129
116
164
93
174
41
173
62
170
30
151
24
178
97
118
109
166
75
134
24
130
12
172
28
186
74
118
108
165
95
194
48
142
40
178
58
177
37
170
104
126
117
126
116
172
112
178
66
185
67
202
42
164
67
180
89
150
58
201
51
111
105
116
113
126
14
166
102
150
94
151
96
107
96
119
101
159
113
131
103
136
31
153
93
152
20
140
121
191
50
152
38
174
89
187
55
192
70
133
40
130
28
172
108
130
100
176
60
146
56
170
67
204
44
164
101
143
112
127
23
155
9
164
94
203
41
189
57
194
47
207
47
115
89
182
61
184
59
150
115
135
41
121
107
161
108
177
52
143
17
152
47
154
43
198
45
170
101
163
62
125
11
121
97
162
88
171
114
162
45
172
79
142
34
111
107
129
21
141
97
148
36
148
12
174
107
175
58
188
64
106
87
166
92
182
32
153
110
167
36
158
65
153
63
188
63
151
100
166
105
140
51
185
51
190
58
143
13
187
54
193
68
187
54
185
59
130
36
166
50
155
52
171
36
163
77
172
81
131
35
144
56
159
93
187
75
146
29
160
71
185
54
133
116
166
110
203
48
177
76
171
30
163
47
165
63
148
20
121
7
111
96
148
10
184
60
131
107
152
19
108
103
206
53
159
70
150
105
153
101
135
23
181
49
164
87
162
75
160
107
145
48
147
97
159
11
185
65
150
102
141
113
172
80
108
102
199
55
167
97
117
99
141
30
121
8
191
58
157
102
150
92
184
31
151
52
146
45
199
52
174
72
144
53
183
85
172
115
162
89
154
101
175
34
160
46
169
108
197
42
177
59
171
84
171
56
157
99
137
11
167
95
181
80
135
104
170
97
168
106
149
116
138
31
118
106
150
41
204
56
176
90
196
57
119
108
146
109
157
55
142
114
134
27
143
102
115
105
177
93
168
64
174
79
109
98
150
37
194
66
136
112
184
76
150
32
164
116
134
101
170
89
198
59
142
14
150
61
186
64
151
27
128
116
161
68
162
92
170
51
208
51
108
88
159
85
158
102
184
76
147
49
155
110
137
111
170
28
129
30
153
106
126
19
171
81
161
64
131
13
140
47
135
108
153
112
146
38
147
106
161
49
153
59
148
103
166
61
174
75
169
82
165
89
145
28
171
61
205
50
177
47
107
89
109
103
155
44
129
102
142
39
134
16
162
91
166
116
117
110
138
12
128
17
148
120
132
105
107
88
133
24
135
11
186
54
156
47
139
117
167
61
148
35
162
88
129
15
170
111
199
56
163
58
173
72
160
53
171
54
147
20
203
52
140
102
146
120
177
68
178
46
178
56
149
118
154
45
152
17
198
53
181
74
136
118
141
46
187
65
163
50
186
53
139
32
194
35
135
13
162
72
186
75
177
43
165
90
157
92
171
77
136
34
163
59
156
19
179
54
194
34
124
113
171
53
169
81
139
104
182
34
193
63
160
94
142
114
171
111
114
105
169
86
160
35
150
118
145
105
166
75
160
110
121
114
187
49
180
87
143
20
159
14
163
88
152
97
190
60
127
116
173
68
184
65
158
46
137
41
162
84
167
86
191
64
161
95
139
26
168
87
178
96
154
110
131
114
165
76
111
107
162
115
131
12
181
80
190
54
165
109
154
93
172
66
127
105
147
23
143
31
193
60
142
21
149
110
145
116
180
81
132
13
129
106
207
58
128
15
169
46
159
58
188
59
123
103
114
105
149
28
167
110
179
93
148
58
192
37
170
86
125
105
126
103
173
84
141
35
162
100
151
98
188
55
190
39
174
67
169
52
134
99
175
78
210
53
177
85
141
52
165
69
134
17
146
99
174
28
144
100
149
35
142
41
192
46
193
34
154
54
174
108
133
115
143
47
178
51
149
44
159
119
135
30
172
82
118
98
132
37
167
66
171
84
159
86
137
36
168
60
158
88
162
46
174
106
132
119
167
105
176
82
153
120
194
40
112
109
165
97
153
61
171
108
128
119
178
57
171
27
201
44
172
111
167
103
168
61
170
83
154
44
156
90
130
21
180
64
127
16
179
45
170
57
117
116
159
82
137
99
170
53
142
116
166
70
146
17
159
116
150
25
149
10
188
57
109
104
200
59
195
41
139
43
162
58
125
106
162
60
206
52
162
76
160
53
181
71
119
110
152
102
148
30
169
101
152
96
161
69
154
111
122
111
172
114
196
36
199
59
190
58
152
53
145
55
173
57
190
39
121
8
199
60
168
55
151
35
150
42
139
111
172
70
154
114
153
59
129
109
166
48
131
114
147
114
184
47
123
9
198
50
139
21
175
86
173
107
112
106
172
90
172
107
158
93
179
41
157
92
183
69
157
99
110
105
180
58
106
94
174
99
149
47
111
86
190
53
169
62
196
39
141
46
117
106
197
52
154
100
206
53
146
46
112
87
178
75
164
111
135
119
161
50
160
99
151
53
161
89
109
104
163
107
112
108
105
92
186
73
184
62
189
43
139
98
161
100
193
62
105
94
163
65
170
98
149
108
142
44
145
97
162
117
156
108
183
77
198
64
172
63
129
106
154
57
162
107
163
64
169
90
168
101
189
52
129
24
150
15
162
73
166
74
134
115
132
99
174
90
187
43
160
110
135
24
204
58
186
48
134
15
177
51
152
47
117
106
187
41
144
120
156
105
158
9
175
102
120
8
135
39
150
110
165
110
171
69
124
17
146
23
177
57
136
45
180
63
152
57
148
97
185
75
188
55
175
76
121
105
150
108
173
83
197
58
131
109
202
61
189
58
155
89
121
105
161
35
154
7
147
34
176
48
187
48
199
63
162
5
167
63
155
7
146
102
203
51
148
94
143
109
189
38
143
56
118
97
199
41
148
94
143
15
172
115
169
106
153
42
185
50
164
116
137
11
157
89
154
53
145
114
171
86
154
59
120
8
136
13
127
12
120
112
129
115
106
94
158
63
160
49
160
9
200
48
178
82
126
105
163
75
135
37
203
47
189
73
143
50
165
46
175
73
150
27
203
51
190
41
144
25
140
112
171
116
162
81
160
95
141
31
160
55
107
86
129
20
104
89
158
13
173
114
135
25
179
87
165
103
165
64
156
103
140
32
124
106
164
98
151
104
148
47
184
58
128
119
187
64
140
38
187
70
161
104
127
17
141
105
145
26
134
30
159
92
161
108
133
117
182
75
172
53
204
48
125
111
169
115
152
114
155
108
141
43
141
118
141
106
142
110
166
58
148
23
136
18
161
84
174
69
194
51
169
62
138
108
176
89
145
47
177
94
171
115
145
42
165
61
123
117
127
22
196
51
111
101
127
20
160
46
150
51
191
40
187
70
200
55
181
48
164
41
116
104
161
68
151
26
143
51
160
70
126
105
114
111
163
97
194
42
173
73
148
42
113
109
145
58
192
44
145
31
129
9
188
47
152
116
136
99
145
97
148
16
151
38
208
56
134
110
145
55
162
72
182
85
191
68
160
59
187
60
169
60
180
64
162
38
114
109
138
109
162
104
141
112
179
93
108
95
113
99
178
62
141
51
192
51
150
93
159
69
154
52
178
77
134
101
153
97
178
81
172
88
186
77
154
113
161
91
183
72
146
9
106
98
120
103
188
61
128
15
137
13
205
45
183
30
154
115
158
53
186
49
197
47
162
79
153
101
158
82
130
113
177
99
149
36
180
67
169
75
175
58
168
108
126
119
152
21
131
22
151
53
165
111
150
12
152
97
171
78
179
72
160
106
123
14
162
84
178
52
139
24
150
29
186
42
157
93
159
44
144
120
161
65
122
106
175
83
170
67
165
80
105
93
198
40
153
49
168
55
195
67
163
31
120
10
168
64
149
35
161
69
140
31
205
59
121
115
192
53
169
95
190
45
148
50
183
49
141
115
125
106
190
56
192
38
147
32
141
46
133
29
198
41
188
68
131
24
165
81
155
11
152
22
172
72
198
53
182
86
176
71
141
118
105
92
159
9
177
82
199
58
135
29
173
97
161
86
154
14
175
97
175
68
154
9
132
16
166
57
110
102
174
83
152
99
118
109
156
115
128
17
136
106
162
84
154
40
110
88
192
41
140
45
161
62
158
119
159
97
159
93
146
99
148
107
173
112
185
81
163
99
149
97
190
61
204
44
150
99
176
55
205
47
129
14
152
45
168
31
126
116
144
53
161
73
166
75
174
101
188
53
137
109
201
53
139
41
157
114
148
36
167
62
164
53
190
32
198
43
121
105
193
35
131
25
168
72
156
65
179
66
126
108
137
118
178
96
190
66
160
62
189
60
156
94
117
93
142
41
188
47
166
88
172
91
188
30
135
107
150
112
169
83
131
31
144
21
186
68
152
46
150
107
157
107
162
93
187
75
127
103
133
19
186
63
136
32
124
98
130
25
171
85
153
89
142
41
176
65
123
107
169
101
135
29
124
15
130
108
123
113
136
101
157
63
201
56
128
108
104
93
160
44
149
29
166
62
160
45
183
34
156
52
208
48
146
31
176
39
137
16
154
53
143
100
199
51
179
84
150
32
160
8
115
93
153
58
160
88
162
76
176
86
155
62
157
116
177
42
134
104
141
118
159
93
149
97
159
111
149
42
130
17
163
83
125
102
209
48
192
33
164
113
122
117
181
82
124
116
171
44
153
91
180
88
203
52
153
44
134
10
177
65
165
75
126
115
147
103
198
54
126
10
175
55
181
74
165
97
195
65
173
56
163
97
166
52
199
40
172
109
141
108
136
27
133
115
123
9
159
42
130
104
117
104
138
107
179
61
199
55
163
90
181
51
132
102
179
42
171
96
181
80
127
117
114
107
128
115
118
114
150
37
157
87
150
109
184
64
168
93
191
36
142
104
156
116
172
91
150
50
176
55
172
65
148
59
166
84
144
18
200
56
149
43
127
18
145
46
174
60
166
78
149
22
155
58
188
56
110
107
174
54
164
116
161
71
164
48
186
60
146
108
171
72
192
47
139
114
202
55
145
27
155
87
156
111
187
72
145
11
205
52
187
35
148
20
195
40
164
97
154
43
174
103
140
39
160
102
176
105
166
73
170
96
158
84
134
24
149
28
201
49
141
21
190
59
154
62
153
91
166
63
158
12
150
8
184
57
162
99
141
100
131
21
168
94
143
38
161
70
171
46
160
94
159
66
140
33
147
106
149
120
125
107
149
60
158
84
155
45
130
118
150
120
111
102
164
52
118
110
164
65
151
56
141
109
179
92
150
51
173
71
152
112
146
17
201
41
189
42
168
107
158
117
186
71
177
38
159
62
138
28
111
84
193
40
176
90
138
26
182
84
191
48
180
33
147
49
151
28
175
59
168
48
140
101
150
56
169
100
130
36
166
78
113
103
175
84
143
113
162
61
146
117
160
86
177
56
147
49
138
44
147
120
181
58
175
100
156
87
127
12
165
89
154
104
149
28
170
52
127
10
155
56
167
71
115
100
156
109
163
86
169
92
117
102
134
13
132
100
156
38
136
107
127
106
178
69
162
64
166
77
149
108
142
52
115
103
167
66
123
110
129
118
140
114
181
33
209
51
153
100
111
98
162
60
154
39
170
89
133
26
156
63
176
80
178
55
108
94
158
14
111
95
143
37
166
75
151
17
204
55
169
89
137
116
151
112
163
94
139
26
106
89
160
7
146
56
169
39
142
55
181
89
184
67
178
67
181
66
174
47
179
64
173
97
180
36
153
99
132
15
177
77
161
90
157
47
162
116
194
70
169
88
158
100
158
67
173
111
134
44
158
102
135
41
199
58
208
50
159
88
149
63
162
32
131
20
165
61
131
22
174
83
143
25
144
118
133
117
144
28
159
56
189
64
129
107
192
68
146
103
119
114
152
59
145
31
137
25
138
25
162
38
130
21
172
115
161
111
197
58
127
27
164
86
133
112
208
48
153
100
123
11
161
82
197
65
149
120
206
48
157
109
149
108
192
47
161
56
122
10
136
18
173
58
130
120
189
69
164
78
175
102
150
54
122
10
135
35
128
111
197
62
147
102
122
105
174
65
171
101
137
114
195
38
152
57
158
99
205
51
169
93
116
102
159
94
154
60
157
43
187
30
106
86
198
40
195
66
133
13
118
114
153
110
177
46
132
32
154
61
149
14
136
12
188
43
136
33
171
111
166
80
158
111
191
51
152
116
157
93
129
17
140
32
147
45
115
113
139
32
168
65
184
77
122
102
203
58
155
21
114
107
126
25
168
112
167
102
172
107
200
55
145
101
189
72
169
99
163
93
157
61
161
113
127
99
166
83
172
82
124
20
181
64
152
20
183
49
185
79
168
58
175
94
174
72
187
78
201
50
162
88
163
108
179
66
165
98
134
27
143
35
133
20
137
102
181
64
180
53
187
33
142
105
136
102
105
93
144
44
147
42
109
103
186
40
132
30
144
101
171
69
170
30
112
91
149
117
166
71
174
78
129
21
183
79
174
80
148
101
159
56
172
62
120
105
175
62
148
116
113
99
171
76
165
98
198
51
203
46
206
46
168
89
126
104
124
115
160
79
176
67
163
117
150
56
126
107
125
19
202
51
179
78
152
103
179
68
149
10
148
29
186
40
172
90
130
100
136
37
171
28
110
104
149
49
152
46
143
99
143
113
152
94
144
117
169
69
173
100
135
113
176
100
146
24
186
55
176
74
181
39
162
85
152
39
123
112
188
35
176
101
161
53
154
58
143
111
187
75
178
42
152
120
134
115
139
120
150
45
166
98
139
39
139
28
145
18
201
61
137
21
149
33
147
48
195
61
138
32
188
45
151
115
172
100
159
67
175
91
147
114
143
51
158
14
148
36
148
117
178
65
149
38
127
19
136
116
128
29
143
16
155
109
139
38
175
85
142
48
163
99
149
108
182
75
195
53
151
44
138
20
151
107
147
118
184
43
165
85
175
49
149
50
171
102
146
112
163
92
178
95
171
33
156
12
152
98
136
117
161
55
157
112
170
53
150
112
209
55
189
35
166
75
191
66
175
57
148
109
144
36
165
66
144
42
199
63
157
91
155
117
177
72
176
83
151
12
172
114
149
37
155
112
153
109
164
95
160
114
185
49
178
72
195
41
178
84
153
95
174
31
196
52
166
109
198
54
135
34
163
52
178
34
140
46
159
92
152
47
184
43
128
23
120
117
115
96
158
118
136
45
150
49
169
73
155
64
182
61
159
49
185
48
156
116
165
78
146
116
192
49
160
87
163
59
181
43
166
55
180
35
132
101
156
9
148
95
189
64
146
106
150
15
164
91
168
48
161
56
186
33
162
74
132
40
201
46
131
112
129
19
148
56
112
86
163
34
176
80
174
66
148
14
152
108
146
54
113
109
181
81
123
99
158
65
189
49
135
43
151
95
144
102
137
35
164
74
114
111
194
38
127
25
168
71
155
13
140
25
166
91
122
111
203
57
150
30
132
106
168
90
200
52
134
27
114
97
136
110
115
96
154
54
160
51
190
31
195
52
174
85
166
71
198
61
163
40
170
106
174
107
184
52
168
95
172
109
129
115
125
19
146
114
149
55
151
30
117
102
169
74
152
64
141
16
151
38
135
38
160
104
179
56
138
17
115
92
138
41
177
38
106
93
121
110
157
94
160
115
172
31
153
10
136
108
190
58
142
26
173
89
161
66
145
28
133
115
133
114
152
57
178
32
176
97
145
118
147
107
176
75
136
46
127
110
151
30
144
36
198
36
143
40
137
120
209
56
143
55
198
60
121
105
169
107
183
41
184
39
145
54
204
56
170
105
186
57
131
110
149
22
149
29
142
104
115
105
142
18
133
116
142
42
184
72
144
58
148
26
184
42
116
115
195
41
114
105
160
114
174
57
140
45
182
70
181
65
138
99
162
94
141
38
185
76
129
105
140
14
135
107
131
103
172
95
147
11
140
23
129
103
121
8
160
87
180
67
121
113
190
69
156
7
195
63
141
51
177
53
175
56
162
86
143
22
178
40
187
69
202
47
185
55
164
39
202
40
178
36
138
37
163
98
165
86
165
52
152
46
167
58
147
97
149
40
164
75
178
75
192
46
126
110
144
18
145
113
152
30
159
9
155
53
114
100
148
94
160
90
179
75
122
106
179
31
139
17
125
20
176
37
114
103
201
60
196
58
129
109
137
30
188
32
160
104
136
38
186
52
148
57
173
88
169
106
178
95
117
114
135
28
145
21
182
59
164
73
117
106
180
69
156
116
143
50
160
90
147
55
184
57
159
102
137
46
178
66
181
72
128
22
139
118
172
80
131
31
154
100
149
57
164
30
122
108
182
59
160
51
166
62
168
68
168
105
187
39
198
53
134
38
113
105
168
72
193
39
151
32
199
43
152
37
139
102
140
111
129
119
174
90
187
52
133
117
111
104
116
96
133
116
135
111
142
49
122
11
180
81
177
27
177
62
147
105
153
23
125
108
125
22
174
68
171
73
186
74
168
112
182
42
146
40
138
98
135
20
111
92
197
58
190
70
187
68
173
83
158
89
166
38
146
54
169
86
192
64
134
102
184
47
176
47
173
111
166
67
145
29
139
49
169
78
162
82
179
60
136
12
135
105
130
120
185
60
143
108
134
117
206
50
143
55
178
58
147
24
145
51
154
99
116
110
142
106
140
26
143
28
208
56
189
54
168
87
129
25
161
88
154
116
126
23
141
23
140
52
188
63
125
116
162
79
189
36
161
92
173
42
181
52
119
117
170
41
171
36
192
55
188
50
129
26
117
115
199
40
108
99
115
114
179
81
162
54
135
118
152
53
160
99
163
77
134
35
116
114
172
70
182
62
125
110
163
107
151
14
164
92
144
106
130
26
187
49
135
45
174
97
180
50
190
38
150
49
184
49
137
111
175
100
127
30
188
61
153
42
114
100
185
47
125
113
131
112
191
32
191
64
168
71
132
17
143
120
162
62
147
119
154
116
193
44
147
59
140
12
140
120
163
60
168
95
146
107
182
75
106
97
170
95
181
48
143
56
199
38
171
91
160
71
124
115
167
75
178
88
160
110
140
44
172
74
153
57
136
120
180
82
173
82
159
91
106
99
142
103
141
46
173
79
153
58
168
36
130
21
158
94
194
55
199
50
173
50
162
93
111
85
197
56
136
17
157
119
128
119
145
105
169
97
164
79
162
80
122
106
168
75
121
101
168
84
199
51
187
49
121
116
210
53
133
19
176
89
151
26
148
24
145
110
164
89
147
47
146
47
153
20
165
89
116
95
142
32
153
97
131
99
170
74
149
93
154
108
202
43
133
19
141
113
150
20
180
73
143
26
172
61
165
67
185
71
159
89
113
98
173
81
183
63
133
33
153
13
193
48
142
11
133
14
181
29
138
34
155
68
166
84
133
104
162
68
139
40
146
17
154
100
146
58
128
112
158
83
144
20
175
100
138
98
159
59
157
57
164
66
169
87
163
83
180
79
197
58
154
113
123
109
151
10
177
60
124
106
197
52
154
112
123
16
157
88
192
35
131
37
139
18
190
31
170
73
151
37
172
55
118
109
150
49
153
17
142
28
155
43
179
60
117
105
139
100
187
78
189
67
164
74
131
26
180
76
194
47
122
111
125
110
173
50
153
47
195
48
156
102
178
60
144
37
174
52
171
84
180
58
114
103
165
85
164
84
187
48
165
100
125
20
128
14
185
52
135
34
137
99
147
60
175
44
142
32
172
89
111
103
189
58
174
90
200
58
174
83
166
80
176
91
143
31
149
61
171
87
163
95
169
76
176
71
147
26
141
15
147
118
150
101
138
26
162
70
166
109
193
64
167
72
186
80
184
81
198
49
154
41
152
14
132
34
163
88
208
51
197
60
127
117
162
104
172
85
202
43
195
51
195
59
143
107
147
48
201
42
152
28
139
108
148
92
143
31
143
106
172
102
164
66
168
77
182
47
153
13
154
59
158
95
203
55
140
100
129
18
182
45
193
47
142
27
157
117
170
47
177
75
137
34
144
46
112
96
131
23
137
29
176
56
190
53
144
116
141
50
143
35
133
25
171
71
197
40
198
55
119
95
185
79
156
13
146
18
135
103
173
62
188
76
141
17
133
117
160
81
182
66
135
14
172
103
173
69
187
66
154
96
159
116
169
40
122
100
137
109
180
34
172
71
106
98
198
38
129
27
189
74
122
105
129
18
158
51
166
67
137
29
167
56
150
105
125
104
186
42
200
64
138
48
139
25
158
40
173
70
176
89
191
39
167
69
198
37
156
105
169
110
129
103
183
83
109
102
156
57
134
113
148
49
189
54
128
16
167
105
206
48
199
42
188
40
165
103
114
111
184
53
112
95
164
67
158
82
149
27
157
112
160
86
145
120
157
95
171
94
147
19
152
15
145
56
137
33
203
50
161
87
166
73
169
89
172
87
158
105
163
98
160
100
165
88
138
20
108
90
162
78
148
17
166
33
143
16
154
97
157
88
146
37
167
75
113
106
174
56
169
82
158
116
149
31
164
63
129
106
122
99
173
114
173
58
187
36
129
102
153
52
140
113
140
105
140
29
183
31
119
96
172
86
178
54
158
117
182
56
178
74
148
93
131
108
172
75
179
47
158
65
110
86
192
33
143
22
149
13
155
112
147
47
163
102
123
104
173
73
166
77
150
41
175
60
197
47
152
65
164
56
172
92
161
51
128
26
209
51
176
88
133
111
181
50
152
105
151
116
128
11
142
11
114
111
163
70
128
14
193
58
135
102
196
35
172
71
166
53
105
88
106
94
146
25
189
39
158
87
168
89
138
102
181
29
131
26
144
31
153
101
174
59
149
49
188
52
151
100
181
78
152
113
165
102
154
104
162
64
151
48
161
105
141
34
161
95
193
49
204
59
147
37
132
107
180
68
167
91
152
44
154
65
174
103
196
61
158
109
146
36
144
10
191
51
156
58
142
101
147
117
149
35
175
72
199
64
135
13
138
108
165
60
177
99
139
50
159
8
133
108
181
66
177
84
149
59
197
59
203
58
164
85
175
45
109
96
180
34
202
41
134
26
159
98
161
76
166
111
147
108
131
17
142
47
144
115
137
34
151
20
119
115
169
38
113
111
179
56
169
113
154
94
157
86
201
58
135
103
169
87
116
91
145
105
195
47
171
51
145
28
183
52
174
58
156
98
182
73
157
109
115
104
196
44
137
47
171
88
206
55
138
100
158
101
154
102
149
52
150
49
165
69
132
11
145
98
184
63
169
101
198
56
155
119
172
77
186
49
112
92
162
108
141
43
108
87
136
44
152
109
145
108
157
84
107
98
193
69
181
64
119
111
184
33
145
15
119
111
183
85
142
99
175
96
148
115
187
67
142
120
134
118
172
113
114
103
170
47
145
24
186
72
170
36
154
114
153
13
168
81
144
53
137
107
128
10
152
39
141
110
113
94
135
15
187
71
189
59
140
118
181
69
163
70
145
15
167
66
128
115
162
56
112
98
159
48
162
63
200
38
167
114
144
26
136
34
150
18
169
73
150
54
154
117
166
53
173
71
184
79
159
9
167
67
134
109
145
102
175
50
192
36
191
53
182
70
161
72
168
32
142
118
138
41
163
93
152
105
169
90
198
63
139
16
141
52
109
99
112
108
142
50
203
56
146
40
179
55
155
112
190
72
128
111
168
93
144
10
123
10
146
107
145
99
176
80
162
85
182
68
151
34
177
44
152
92
155
115
150
33
186
77
177
42
171
81
147
53
175
102
143
22
163
88
116
112
175
97
178
95
173
106
206
44
194
48
130
11
185
39
186
57
128
100
140
46
125
116
184
60
143
115
195
63
156
61
137
115
203
55
116
94
138
34
174
67
162
99
167
91
134
109
135
12
135
36
133
31
120
97
175
52
199
39
147
101
133
102
148
30
134
27
171
97
156
58
145
101
158
108
134
17
142
112
132
40
174
97
136
17
150
45
148
46
162
87
163
81
137
116
184
63
144
108
174
51
142
103
195
40
145
23
183
78
145
99
193
44
185
50
129
110
161
89
136
100
111
99
144
32
206
50
178
73
124
107
181
63
204
47
149
101
128
114
142
36
168
95
142
33
121
99
127
112
181
28
152
118
143
19
133
22
166
106
171
108
169
94
182
47
163
41
123
8
132
31
158
59
183
41
154
38
111
103
158
69
156
114
177
40
168
92
142
31
141
42
114
101
162
95
159
6
145
118
143
26
157
16
152
46
160
104
166
57
160
7
155
110
165
94
143
17
129
21
107
89
203
56
145
111
141
103
146
11
152
44
136
17
175
43
146
20
139
108
138
112
115
110
179
88
140
116
177
82
143
37
133
115
134
117
146
120
130
119
146
33
182
72
123
113
164
55
195
34
173
104
111
109
170
96
178
87
185
65
140
107
132
30
181
72
209
48
152
52
175
59
191
40
147
28
164
109
144
118
182
52
131
16
106
96
147
60
176
66
136
104
174
97
181
60
186
30
186
66
129
27
186
68
122
101
173
83
180
57
147
16
144
13
123
107
168
32
155
63
178
74
190
45
151
17
165
99
157
62
129
118
120
97
136
30
136
112
183
45
190
50
191
66
137
29
139
114
141
33
163
39
157
109
160
66
129
102
173
88
173
65
177
41
204
59
173
94
174
61
170
90
136
45
153
89
178
79
145
94
141
25
207
56
171
80
179
89
186
65
145
19
144
107
133
110
200
39
148
49
196
40
169
104
185
52
178
48
148
97
177
44
205
53
147
50
178
33
174
75
141
51
178
89
200
42
149
101
146
110
171
51
206
51
145
13
161
60
154
98
150
9
158
65
155
67
179
48
159
9
185
49
145
22
130
28
149
42
171
58
112
91
144
12
146
107
186
78
188
37
113
100
114
106
167
114
154
16
169
109
127
14
109
92
162
117
134
107
155
50
123
101
198
46
146
97
156
16
208
49
177
87
170
108
164
80
160
89
159
83
181
75
156
112
168
95
137
101
198
46
155
109
142
120
155
45
159
117
111
103
202
55
210
54
191
41
160
37
206
49
158
8
115
107
180
61
168
32
146
117
133
22
135
18
140
30
143
21
191
34
157
98
163
76
160
59
158
63
146
106
136
18
188
52
160
34
176
57
178
63
144
49
116
102
178
52
123
117
191
39
169
96
177
57
189
50
136
40
139
10
173
77
137
29
207
58
198
36
192
60
184
67
178
45
155
41
185
77
174
85
156
64
152
99
166
117
146
35
141
26
184
75
171
37
155
95
202
62
158
10
185
41
126
99
141
42
154
102
191
32
139
111
148
19
199
64
162
6
160
9
146
52
171
106
179
58
160
86
173
80
170
54
133
115
150
32
154
106
163
86
162
87
181
65
123
105
180
88
173
74
185
30
176
55
151
21
159
8
143
38
151
20
157
101
153
90
174
66
162
109
146
57
150
114
149
22
147
55
164
113
165
59
156
7
145
34
169
69
164
100
170
90
175
60
159
85
167
58
143
32
124
106
138
101
147
53
199
50
195
34
147
15
120
100
119
117
127
8
173
76
107
101
174
52
156
15
164
108
177
97
179
50
178
31
194
68
155
63
128
14
181
82
155
63
120
112
153
18
120
101
137
106
122
105
147
16
144
36
112
86
187
79
142
102
182
64
194
33
148
22
148
49
141
47
171
68
147
35
202
54
144
114
172
36
127
12
155
53
204
55
199
61
196
40
175
52
174
54
134
101
190
72
119
112
139
97
160
69
145
27
177
89
156
49
164
70
169
51
135
10
198
64
172
74
134
41
192
65
198
46
151
64
189
47
126
108
138
102
150
62
200
53
181
63
167
100
162
91
147
32
146
53
117
101
149
55
182
48
146
43
168
99
172
110
156
13
137
18
182
73
144
14
162
61
124
109
197
42
183
34
202
57
171
60
161
90
126
11
147
44
150
26
143
119
188
58
197
59
173
76
153
23
166
78
123
109
137
18
183
56
139
40
207
50
192
36
148
15
152
98
136
29
118
110
203
57
135
14
160
89
183
47
199
61
174
58
138
47
165
106
147
105
195
59
150
10
151
22
198
36
138
101
158
88
167
98
174
102
153
64
123
107
183
85
172
51
135
105
179
72
136
46
113
94
157
36
145
58
158
7
181
82
163
90
171
49
189
63
194
58
162
111
140
14
173
69
108
101
178
75
161
86
180
46
161
76
117
107
146
116
167
113
151
59
138
18
157
109
151
24
151
57
185
78
115
99
121
13
171
58
113
100
188
48
159
91
131
26
160
94
195
65
144
25
184
70
142
19
134
107
123
20
190
69
177
95
122
8
141
112
151
10
142
18
108
92
172
115
175
76
128
20
118
101
141
21
171
85
183
43
145
20
118
111
109
91
187
64
141
52
174
74
195
58
147
114
119
111
153
102
169
90
167
115
149
112
190
40
157
54
108
88
140
19
149
54
166
103
160
112
165
111
150
106
152
64
174
73
135
25
107
94
151
112
129
12
127
106
201
38
130
116
166
48
149
26
190
34
138
11
164
112
157
66
149
97
158
88
125
102
168
99
136
14
152
93
134
37
168
72
187
74
151
47
132
28
160
89
163
112
164
115
156
8
190
52
151
33
149
107
169
61
172
95
140
105
181
74
135
104
158
114
177
89
152
65
140
101
149
25
157
59
168
61
202
41
146
12
172
73
149
40
192
47
162
90
124
9
140
21
110
100
112
102
136
26
144
29
148
102
170
87
140
101
137
45
152
111
131
112
112
102
128
112
137
118
185
63
142
47
210
53
151
103
145
113
144
98
174
71
120
102
145
45
178
79
116
97
149
23
201
53
182
43
124
15
124
108
137
25
139
20
117
106
163
93
184
47
155
98
169
108
173
29
195
61
148
99
147
103
191
49
131
34
183
73
186
53
128
16
173
65
153
89
170
112
151
106
125
10
164
68
202
55
175
69
189
52
139
23
119
96
206
56
175
101
174
93
199
60
137
27
169
30
179
88
158
8
158
60
150
62
169
112
113
106
188
35
137
29
155
58
167
39
142
114
137
34
189
73
118
97
170
82
202
47
122
9
203
47
160
42
191
49
127
101
159
44
134
28
124
106
187
60
178
60
169
102
171
69
135
30
192
64
195
36
128
100
191
48
189
56
174
109
152
52
176
80
158
118
180
47
149
114
136
102
180
85
176
62
161
58
208
49
172
93
159
98
135
115
144
100
201
43
153
113
158
116
202
45
174
102
170
60
182
78
149
55
129
102
166
96
169
97
186
49
136
15
147
22
156
109
162
109
134
113
151
104
145
97
171
71
183
68
162
106
166
90
183
81
187
37
164
64
169
36
154
89
188
49
143
97
165
77
155
114
201
55
198
63
160
45
150
24
178
50
142
47
126
21
150
53
143
52
163
47
194
61
175
92
198
50
150
104
195
46
189
42
177
44
189
51
176
92
151
61
109
102
181
47
199
37
139
36
161
92
171
69
136
10
113
106
172
106
186
48
172
71
162
102
180
41
167
69
196
59
157
56
152
17
134
27
152
102
176
67
160
81
125
104
154
64
169
107
181
62
194
58
132
27
197
56
132
107
176
75
165
102
135
31
167
78
159
36
165
114
166
81
148
47
198
45
148
96
173
39
151
58
174
46
141
53
158
90
201
60
202
62
168
108
179
45
117
109
138
19
191
38
178
42
175
48
186
78
192
65
142
42
200
45
152
58
106
91
152
57
195
52
145
35
178
51
160
86
152
53
113
92
175
82
169
88
181
88
142
17
109
89
163
111
149
51
134
31
151
103
177
54
185
75
175
48
126
99
176
96
153
90
131
18
184
55
179
50
113
106
160
48
161
83
110
94
134
107
147
100
142
20
163
76
135
15
152
20
129
10
172
103
166
92
141
52
134
115
183
71
178
92
205
55
131
14
164
112
106
87
136
11
157
91
173
68
170
92
156
109
137
13
178
65
172
96
187
49
168
72
181
85
170
67
166
68
153
65
149
112
172
79
166
71
165
58
179
32
153
38
188
30
144
21
174
69
175
62
150
9
139
116
159
110
162
78
146
56
146
117
138
49
146
35
174
78
166
71
151
48
159
83
170
101
164
67
126
102
158
67
130
13
186
78
168
95
173
53
195
46
144
44
192
39
150
112
154
112
171
50
158
118
149
37
177
101
126
100
138
14
154
60
139
15
197
52
181
67
141
42
125
22
203
57
146
38
192
37
137
44
131
118
137
27
175
85
137
11
176
84
157
96
131
14
128
112
151
98
166
67
127
27
206
50
130
16
174
42
172
113
149
52
191
40
137
118
171
56
139
107
150
10
187
73
150
115
186
69
177
35
144
103
178
57
170
72
181
72
184
50
165
96
136
117
114
113
141
17
130
14
159
91
168
94
134
106
149
116
146
117
165
90
146
40
192
42
182
50
153
59
152
104
190
52
143
22
128
104
137
33
171
97
148
111
191
57
139
51
161
58
133
26
191
57
150
95
127
102
156
92
203
41
152
100
130
111
131
29
155
59
205
56
150
22
144
25
140
110
142
105
166
75
195
47
173
67
175
49
164
59
162
59
169
96
180
82
133
120
167
113
191
72
144
48
154
117
150
91
172
52
185
37
141
29
182
48
152
45
208
55
173
89
206
49
170
79
208
50
135
20
137
44
184
76
106
95
156
64
173
71
147
19
176
61
164
80
132
113
163
90
172
68
182
65
171
90
145
39
166
95
139
116
110
95
188
30
131
24
173
81
145
50
196
42
182
40
157
68
185
67
192
32
130
114
171
93
161
68
153
103
136
18
167
82
134
43
152
100
187
77
191
58
126
15
179
82
154
59
190
51
171
57
142
110
154
116
127
26
184
71
112
87
158
119
156
99
148
13
162
75
185
72
141
16
165
110
161
81
137
41
155
109
132
28
203
55
137
115
144
46
145
30
150
94
137
44
176
32
175
91
158
54
106
87
135
120
171
70
142
44
130
24
153
23
139
14
150
114
161
72
163
59
176
83
204
60
190
71
144
37
149
115
135
118
160
107
199
64
187
64
179
74
172
99
151
59
146
95
162
95
189
33
176
102
147
60
183
73
140
120
136
104
199
57
176
45
160
112
164
77
160
72
176
80
170
85
156
117
154
66
172
70
181
61
129
29
151
116
191
67
172
74
193
49
164
98
131
16
149
13
167
82
156
41
145
27
141
108
140
119
163
100
159
11
124
103
176
92
138
19
184
75
135
14
162
102
131
15
189
68
119
107
177
92
147
118
196
42
162
72
139
22
130
16
145
55
113
99
184
71
136
13
170
59
111
103
136
15
151
42
182
52
165
97
148
101
183
61
110
97
129
22
147
36
168
48
175
105
149
20
126
19
160
103
130
16
177
91
153
101
125
12
191
36
201
50
152
55
155
39
110
92
149
28
206
49
151
117
193
38
146
43
113
103
201
44
164
51
188
50
148
113
173
111
181
68
180
48
129
100
106
92
176
44
170
88
173
85
125
109
149
61
161
89
156
113
201
61
146
117
170
93
190
66
150
93
153
41
126
108
161
53
142
22
114
110
166
36
139
10
132
19
183
72
123
102
166
116
127
98
202
59
155
86
113
103
194
70
195
42
140
108
189
63
148
50
178
54
175
79
198
61
148
38
178
82
193
50
158
110
128
19
145
35
135
117
167
62
162
40
132
118
167
63
109
104
118
112
139
120
162
82
167
68
182
53
168
89
140
50
133
105
137
20
162
109
131
35
165
91
139
43
151
32
140
47
166
96
135
112
189
56
206
50
188
69
126
111
158
94
179
82
145
18
126
105
181
68
164
74
176
50
140
111
169
110
139
21
168
97
163
105
160
63
157
101
139
52
135
37
128
112
149
12
194
62
117
112
130
27
191
66
148
49
119
117
164
67
173
78
153
105
160
91
111
99
171
95
178
38
159
44
160
106
154
40
144
53
205
57
160
10
146
18
162
40
171
102
148
55
143
55
140
47
129
108
190
73
153
59
133
9
146
54
112
96
169
61
159
88
130
35
153
99
203
46
159
41
139
100
167
65
163
32
141
12
152
104
160
6
146
94
191
59
190
41
134
29
204
57
136
113
156
47
192
69
182
31
154
60
137
28
168
90
132
110
140
117
168
93
134
108
165
61
140
31
204
57
110
92
156
105
150
117
134
29
158
62
145
18
145
120
173
99
182
65
178
87
174
70
137
105
166
68
124
100
140
38
110
99
172
44
179
58
147
119
121
99
198
42
140
34
164
94
113
107
137
39
180
89
165
74
141
22
206
50
152
94
139
38
175
74
124
116
174
77
182
37
161
94
167
100
130
25
134
42
196
41
162
67
121
8
139
50
114
105
172
33
163
93
168
28
148
102
146
96
128
104
177
73
155
114
148
96
182
72
159
34
155
54
204
53
115
96
147
26
192
67
135
99
178
84
150
98
186
72
168
49
164
99
152
38
150
91
139
11
166
36
128
25
153
109
138
47
150
110
190
64
105
94
196
42
167
86
197
59
126
102
139
16
184
72
171
38
134
18
181
88
130
115
170
80
107
100
141
44
133
10
170
52
129
115
184
59
200
42
159
88
187
49
166
55
137
46
165
50
138
39
113
97
136
47
141
42
129
26
140
12
183
36
172
76
132
26
143
117
175
58
158
91
144
12
172
64
137
12
132
13
146
54
149
114
160
100
176
47
205
42
139
39
158
114
114
91
129
116
145
13
164
56
169
57
149
108
139
12
155
103
163
109
160
116
175
57
187
57
158
96
162
110
137
119
123
115
142
13
128
118
163
77
201
62
142
99
148
115
176
96
113
112
162
34
163
100
169
105
116
105
193
33
189
63
166
99
192
55
157
10
191
70
122
105
181
71
156
17
134
110
194
61
153
10
153
44
131
23
123
13
140
18
183
55
138
27
117
104
164
85
208
57
167
107
157
50
147
113
134
119
137
99
171
88
136
15
156
106
175
86
159
109
148
54
157
113
135
15
123
107
176
48
147
107
202
49
161
40
137
117
147
41
155
11
151
36
170
102
177
59
187
54
111
100
165
85
145
103
148
46
166
96
119
116
164
70
161
67
150
20
181
46
142
24
190
49
115
110
119
96
186
74
168
85
145
120
167
56
113
108
194
65
154
100
144
45
127
112
124
114
157
114
154
20
180
77
201
62
127
13
113
97
188
77
172
90
141
104
190
57
152
113
160
85
145
116
209
48
178
28
136
13
148
45
149
106
174
103
144
118
116
98
195
57
160
53
172
85
136
39
142
101
139
14
122
98
167
39
210
55
194
36
186
75
174
68
146
34
150
119
123
13
143
17
185
55
124
14
160
118
170
87
202
52
161
94
195
39
145
45
182
63
135
105
183
59
196
36
149
26
185
68
109
105
170
77
138
118
128
98
169
57
170
70
123
117
183
82
130
15
171
73
170
33
147
33
199
48
144
101
142
15
142
29
115
109
157
68
193
50
136
22
168
108
162
107
160
8
177
87
134
20
203
42
147
19
124
8
149
100
142
23
130
104
188
70
123
113
139
45
157
14
187
41
173
40
199
57
135
112
204
47
170
53
186
73
187
56
152
11
113
106
135
19
123
108
160
82
138
37
184
70
129
29
149
14
178
64
130
29
175
97
194
61
190
72
170
60
148
109
152
52
114
111
133
114
146
31
183
70
128
103
173
108
170
39
185
57
144
51
166
84
188
74
121
102
186
68
130
110
132
112
167
52
185
36
162
54
187
78
176
82
145
95
155
62
110
103
147
28
174
71
159
69
167
35
183
85
183
55
133
106
173
110
141
37
202
50
191
54
157
110
135
30
163
112
165
113
121
8
129
117
133
38
143
44
166
69
181
87
151
55
171
68
200
38
159
42
163
56
137
103
190
50
173
90
149
116
178
73
149
102
175
38
184
78
191
53
180
70
177
59
113
91
115
114
163
82
148
94
142
25
151
18
141
100
175
31
143
10
145
30
150
61
150
18
133
39
177
79
171
76
179
36
200
45
147
57
156
55
200
55
148
28
147
100
201
43
149
18
156
87
144
101
170
113
162
87
187
71
189
56
180
77
155
104
151
17
176
87
131
104
117
103
182
50
148
35
177
82
176
69
169
112
155
87
115
108
139
10
173
71
175
85
181
75
168
37
182
82
208
50
155
60
187
56
175
102
155
86
109
94
196
56
191
68
142
40
176
98
163
44
191
47
174
81
149
49
171
56
172
96
145
116
169
84
199
38
128
30
127
119
132
35
112
105
110
106
184
68
137
43
170
69
206
55
164
93
145
113
161
104
132
25
150
102
169
99
203
50
125
100
123
9
152
37
156
43
136
13
170
94
134
29
145
48
154
41
143
56
134
14
131
18
166
69
162
109
129
31
184
62
156
54
132
30
161
94
168
32
151
99
146
105
149
107
159
34
181
44
186
66
173
113
162
88
156
87
170
53
192
32
205
45
139
118
142
36
158
12
159
46
139
19
152
97
174
34
139
34
136
30
130
35
169
85
141
110
114
108
149
31
185
68
150
62
190
70
147
16
153
46
177
72
189
51
154
57
117
111
158
64
184
80
170
116
185
43
159
48
188
73
163
108
166
56
142
24
176
31
147
45
167
83
187
71
179
59
182
74
172
85
137
40
154
59
151
120
127
20
154
47
191
60
170
95
130
116
132
10
165
72
132
15
134
24
149
11
164
80
200
41
153
53
142
24
159
66
132
20
146
16
106
98
127
114
187
52
132
39
175
49
110
97
193
45
187
47
129
29
145
45
140
19
165
106
108
94
111
96
166
104
152
56
153
109
168
104
130
108
140
30
178
42
167
98
199
60
161
79
159
87
178
64
161
68
147
104
128
19
119
104
107
92
162
112
149
116
153
64
193
45
137
104
147
11
166
35
201
62
148
53
175
63
190
48
153
54
192
37
170
86
128
22
171
96
166
109
207
54
143
39
174
75
183
76
124
22
154
54
165
93
132
31
143
112
156
39
191
39
179
82
146
43
147
103
175
87
191
45
116
106
186
76
157
56
170
64
137
110
136
120
162
113
151
10
194
51
138
112
124
115
184
84
150
44
176
86
168
91
166
79
149
14
143
14
148
14
182
60
123
104
145
44
168
100
153
21
183
32
175
92
194
57
175
85
207
48
184
63
155
41
144
44
152
16
192
43
167
55
185
67
183
76
140
49
192
62
105
93
154
66
169
101
163
33
197
48
121
96
170
42
140
42
144
50
129
112
181
41
128
103
193
56
149
103
151
25
148
11
168
47
151
16
173
78
164
80
123
15
141
29
187
65
165
65
121
10
142
100
168
74
166
87
189
41
197
60
208
58
170
76
173
87
173
79
172
50
152
111
149
97
152
55
142
43
156
41
149
109
111
89
163
38
171
116
163
35
176
78
150
62
138
118
137
98
150
16
123
112
188
49
193
34
147
113
149
53
159
86
148
113
159
111
142
100
206
48
198
55
194
66
179
95
182
67
195
40
139
115
145
102
145
106
146
94
181
77
148
19
189
35
197
36
122
16
160
56
105
96
131
20
132
98
161
102
184
80
177
49
145
107
132
34
146
102
208
49
153
48
151
41
205
45
162
72
161
73
111
101
147
56
166
73
173
59
171
92
142
18
188
50
147
40
197
58
190
45
165
82
113
107
189
46
178
82
146
35
154
112
139
25
175
61
164
79
148
21
157
93
161
58
169
86
196
40
166
92
178
54
188
76
169
90
188
40
179
69
121
106
150
60
160
96
181
45
134
16
162
61
121
9
127
106
204
46
166
76
203
44
170
63
184
63
153
95
195
60
146
24
169
61
140
116
164
58
192
37
114
94
141
106
199
57
160
99
185
81
140
100
183
75
134
11
140
117
135
14
164
92
139
38
185
29
158
44
142
20
161
73
144
36
156
62
123
17
174
76
176
35
146
47
130
11
175
82
175
101
133
101
112
97
177
69
162
49
157
87
195
55
155
62
149
109
138
10
193
42
168
53
187
78
175
68
153
45
207
50
138
24
149
95
188
58
169
85
147
41
198
56
153
56
147
9
155
16
113
99
157
48
142
104
192
67
180
73
152
93
149
105
154
51
197
59
136
33
125
21
185
59
169
79
157
111
149
52
203
41
166
71
144
109
124
111
147
101
144
114
192
58
121
11
146
96
139
104
171
72
149
95
125
20
139
43
115
105
146
47
185
57
188
55
183
82
147
101
195
38
196
53
159
46
112
104
171
111
143
28
195
44
111
104
140
107
176
88
129
100
128
8
173
96
199
41
168
103
181
69
157
92
154
99
178
68
159
93
182
48
199
39
204
43
168
92
155
14
154
17
165
97
201
51
186
39
122
116
147
31
109
100
172
71
168
91
174
33
176
105
137
13
150
95
165
49
175
57
154
14
164
65
194
60
162
83
150
24
206
48
161
77
190
53
147
19
142
27
166
37
115
96
175
88
164
112
193
45
163
85
192
55
143
27
165
61
168
74
139
51
127
24
155
18
196
61
166
67
169
65
156
106
160
8
192
50
138
119
181
68
181
30
183
40
151
29
106
97
153
117
165
73
199
56
172
81
140
53
111
98
130
35
199
42
192
52
134
109
127
107
185
79
203
52
174
91
201
60
184
47
151
104
153
18
207
56
171
48
149
42
142
32
129
111
196
58
178
60
164
95
175
45
151
36
194
33
164
88
132
33
122
112
160
48
178
44
134
110
204
58
158
87
176
78
121
114
115
109
171
62
150
96
174
83
151
30
141
20
170
46
167
103
164
100
143
29
131
113
174
82
156
92
192
51
150
37
155
42
181
28
151
64
130
111
151
57
169
63
199
63
135
40
173
101
169
32
125
12
110
102
132
115
165
70
168
97
148
94
140
17
169
77
203
46
191
58
151
22
180
72
161
78
168
111
152
89
165
109
143
100
139
14
173
94
140
42
150
62
184
59
143
35
195
35
148
117
144
42
160
116
160
100
163
67
117
94
154
62
162
55
134
18
148
13
144
28
114
106
148
17
184
51
176
52
177
62
161
83
141
115
174
43
173
54
136
26
163
59
180
76
157
108
178
93
148
20
144
18
140
15
196
58
195
47
206
44
170
66
159
94
187
70
145
55
133
111
184
56
119
117
160
109
154
104
196
37
182
86
143
39
158
111
151
56
171
99
183
51
188
42
148
44
204
60
154
113
140
12
160
91
174
51
154
55
161
43
144
102
150
115
137
98
158
95
173
57
140
52
151
16
146
37
158
106
155
105
152
61
170
87
142
43
131
29
137
29
140
13
166
109
182
75
193
38
187
38
106
89
155
114
178
48
178
85
148
59
170
104
160
68
142
51
125
118
154
21
115
115
123
112
132
103
184
67
106
90
179
64
191
59
125
18
186
55
170
83
153
111
154
89
187
79
183
61
149
104
162
50
178
67
177
27
143
109
136
10
165
49
144
33
149
59
145
43
171
85
142
117
148
38
192
42
170
73
137
36
141
43
170
98
187
45
141
44
128
18
137
107
176
34
172
78
172
101
163
63
198
58
157
111
165
61
174
95
125
101
165
51
138
43
133
99
144
17
171
74
145
20
180
69
154
17
136
113
179
45
193
52
175
80
133
39
133
37
152
50
174
71
151
10
204
50
171
38
141
28
145
41
197
42
145
43
130
35
145
36
138
98
148
56
161
105
174
60
155
100
135
14
156
14
135
11
162
100
165
109
155
99
169
94
164
45
158
70
170
109
184
74
160
68
132
24
165
80
183
31
178
35
142
108
144
17
145
27
139
46
174
71
156
92
152
39
144
33
140
120
164
111
206
52
128
105
187
42
143
46
157
16
144
33
186
58
196
48
179
57
143
36
154
109
172
87
161
51
156
14
147
25
188
75
154
20
163
96
131
104
107
88
170
85
179
66
164
97
166
66
178
72
109
96
162
81
156
91
156
101
128
22
185
45
152
19
142
101
165
73
166
111
155
113
182
76
140
25
174
58
142
17
181
87
127
28
131
10
180
85
186
73
140
101
164
59
142
50
163
43
138
41
170
97
133
116
122
15
175
100
139
49
168
94
136
28
140
45
151
107
187
67
167
83
129
32
193
32
139
43
155
43
143
46
108
85
157
98
191
52
180
45
167
114
164
31
152
52
207
58
127
106
189
72
169
61
140
109
164
45
124
113
176
85
142
112
139
21
158
67
196
40
198
54
161
70
139
110
171
64
150
52
195
44
155
50
207
55
143
116
142
118
162
73
180
69
158
41
166
85
152
114
162
61
150
53
146
22
201
58
143
49
141
19
147
10
159
46
120
117
168
29
147
109
193
50
193
34
187
42
141
49
162
94
144
20
116
115
200
52
150
104
161
94
187
30
193
65
164
36
191
49
176
56
169
70
138
14
179
62
143
40
202
53
142
32
203
50
114
99
143
110
170
54
160
94
176
72
179
63
186
54
164
75
194
37
144
117
151
107
204
46
188
43
144
113
158
115
132
17
149
10
144
57
154
46
195
55
193
59
105
87
161
70
170
115
172
105
152
17
187
32
128
112
143
37
142
50
118
117
159
6
156
93
187
35
133
34
185
42
169
33
136
16
163
115
166
110
148
107
126
108
196
62
175
106
205
48
201
60
143
97
194
39
172
90
145
48
178
55
163
62
171
40
128
116
168
64
179
84
160
59
169
72
169
97
144
112
151
109
200
43
126
115
158
58
129
108
192
46
143
15
141
15
172
75
177
81
178
65
166
103
158
6
185
28
131
29
192
40
113
103
132
110
136
37
208
55
129
101
151
56
148
39
153
103
161
78
175
78
114
90
166
72
106
91
135
109
197
38
135
29
163
94
187
61
168
87
180
69
167
95
108
96
128
24
170
66
167
116
200
56
155
108
180
44
142
14
129
103
179
70
171
75
167
60
198
47
184
50
188
63
157
85
122
114
127
110
136
35
193
47
149
52
125
13
149
40
168
95
151
32
183
54
165
90
196
39
157
114
194
62
173
78
129
99
142
29
134
107
194
49
136
41
141
119
148
98
182
58
197
64
210
52
165
68
118
113
147
31
149
119
171
79
206
54
178
66
170
114
153
118
173
97
167
59
145
33
177
70
136
47
163
89
158
99
133
22
142
120
145
28
154
89
147
94
149
13
127
11
176
53
165
65
206
45
140
102
201
49
140
110
203
43
132
33
149
50
163
70
172
77
141
23
166
60
143
106
175
80
108
99
133
115
108
93
149
113
173
65
200
54
182
55
143
38
157
44
165
100
130
14
159
110
179
30
139
20
161
6
141
33
175
102
143
24
114
97
171
62
143
28
132
14
188
40
119
110
143
26
205
44
170
55
137
98
162
107
190
66
172
61
199
51
163
77
148
18
131
16
134
20
123
15
156
46
176
53
164
52
186
36
203
43
152
22
149
36
195
37
191
72
156
113
164
73
157
98
147
51
164
76
142
35
157
102
200
52
112
103
156
52
146
104
180
55
163
88
148
36
137
45
187
75
147
105
163
79
198
54
178
89
139
40
135
103
163
51
155
89
181
83
180
65
149
47
178
30
141
43
170
82
121
9
145
35
187
62
133
37
173
85
153
46
160
102
163
71
161
51
159
105
170
113
121
101
156
47
158
51
178
68
160
71
119
109
119
106
149
40
164
76
146
57
111
85
160
60
148
33
157
110
159
48
147
53
159
112
171
101
188
40
203
59
186
55
148
30
184
74
152
92
152
22
141
111
196
55
162
63
145
118
163
106
196
61
161
75
173
62
154
104
159
55
134
28
173
59
159
107
177
41
205
60
160
101
174
60
163
77
153
61
148
28
149
16
141
98
174
90
194
54
151
20
177
100
154
95
151
49
193
64
146
51
179
82
181
87
175
62
190
69
168
87
188
56
135
120
198
41
117
110
156
58
172
89
147
25
140
42
171
57
196
54
166
65
204
59
196
38
130
9
165
66
137
43
180
92
166
40
141
98
171
66
131
24
138
37
156
99
171
100
171
98
176
88
171
108
155
95
190
50
164
42
157
105
156
8
147
101
187
40
169
94
172
34
150
31
137
36
175
97
184
37
160
67
114
96
144
53
140
40
140
51
175
56
138
30
108
91
178
72
206
58
137
11
126
118
194
36
166
73
188
74
170
70
178
97
115
97
120
108
140
31
202
51
124
17
165
77
168
83
139
104
143
39
137
15
111
97
194
44
142
15
169
83
171
78
141
24
181
57
152
53
148
55
165
99
163
94
207
50
165
101
207
52
145
109
178
58
165
54
185
63
130
31
201
50
164
49
172
58
147
102
198
65
170
109
157
40
145
27
186
58
124
21
153
54
119
102
149
29
116
102
151
118
166
115
179
81
188
51
176
101
152
44
178
64
176
92
157
103
182
45
151
57
132
17
109
93
125
17
152
92
201
54
153
59
186
45
187
69
157
101
164
81
171
90
167
59
162
55
168
70
191
65
150
13
190
59
115
105
116
113
133
17
178
43
148
94
161
104
191
62
159
104
175
87
199
42
167
89
156
18
135
102
163
63
164
45
171
107
137
104
173
65
174
93
155
61
151
101
142
12
162
87
128
99
198
49
140
13
140
42
166
56
122
98
161
113
137
14
189
57
181
60
175
80
196
53
182
31
142
13
136
23
160
59
133
31
159
107
143
112
109
99
176
84
197
59
151
102
163
38
110
98
153
91
152
114
148
20
196
58
188
75
174
102
112
92
137
32
138
115
146
104
193
62
118
115
162
43
132
108
167
113
177
94
166
72
185
49
144
118
109
99
154
11
178
44
180
74
109
98
149
60
161
70
135
113
152
56
171
75
148
50
150
91
118
101
193
54
164
78
131
20
135
102
118
104
156
118
178
57
165
47
181
41
155
107
181
58
179
55
165
103
114
114
121
109
144
115
160
83
194
33
146
44
136
10
163
97
169
92
141
109
151
107
136
25
174
69
161
70
182
81
175
96
148
99
195
57
201
60
150
23
173
88
123
118
169
86
143
114
188
51
161
80
123
109
179
65
208
50
151
119
109
92
140
120
143
103
136
106
177
85
132
101
201
47
172
91
186
73
142
42
172
59
176
86
186
80
156
97
150
17
142
104
168
108
138
108
128
117
138
10
136
24
108
86
189
45
161
54
159
103
111
104
201
43
164
90
152
26
110
101
203
48
192
52
126
10
192
36
176
103
157
43
159
113
166
29
165
96
197
50
191
63
175
98
140
11
161
92
160
111
148
106
175
85
147
115
145
20
153
109
117
102
169
79
108
103
110
104
165
32
154
54
136
113
141
21
153
56
165
53
172
106
186
72
142
105
184
60
145
28
170
113
167
84
168
104
127
115
169
79
139
12
152
101
121
97
158
86
141
118
138
24
181
50
143
38
177
63
182
71
171
43
171
106
145
23
160
99
163
73
145
97
207
56
164
50
175
53
119
111
147
111
179
56
186
31
175
55
186
80
173
82
160
51
152
114
150
50
139
29
151
61
150
14
156
85
202
53
191
65
126
11
116
113
172
81
153
63
181
50
149
11
188
53
120
8
158
113
160
102
182
46
156
103
165
78
193
47
203
53
177
65
164
82
178
38
197
40
162
48
141
117
175
27
170
94
189
31
197
66
142
22
200
60
163
105
179
61
139
26
185
50
191
57
190
42
180
59
175
31
203
56
187
58
154
8
199
56
153
23
130
30
125
22
118
112
147
30
166
64
134
103
124
100
169
111
112
107
135
119
139
101
121
118
166
86
130
108
167
51
168
95
148
37
153
52
153
107
170
52
150
15
135
109
156
14
183
33
169
83
170
81
184
77
196
43
160
69
172
109
148
58
158
93
142
20
167
54
147
51
165
60
143
11
205
56
145
112
123
12
157
65
173
104
130
19
116
113
175
89
116
113
142
13
173
61
177
78
138
111
199
54
174
77
183
39
122
14
189
44
163
83
170
74
208
51
167
59
176
31
188
34
192
64
130
13
155
21
144
113
154
66
131
105
173
88
205
50
186
72
208
52
155
95
195
53
106
98
183
60
196
64
149
106
156
86
162
81
132
31
176
95
144
41
201
52
182
74
177
60
187
34
176
88
114
102
167
57
134
116
187
54
184
62
145
19
160
84
155
55
156
97
161
69
190
31
176
98
153
96
141
44
143
46
154
18
160
54
115
114
157
6
166
36
159
91
149
61
150
103
163
41
176
96
142
99
134
43
161
94
137
37
188
48
135
10
157
54
172
71
149
43
149
107
156
95
174
78
157
9
186
33
193
49
155
118
173
74
194
44
134
28
139
17
180
60
202
41
181
86
192
67
120
109
145
29
129
119
174
103
143
95
163
75
148
113
155
22
141
105
156
66
168
109
163
72
156
50
189
61
169
75
189
58
138
101
152
113
143
12
200
49
174
98
200
61
144
55
131
19
166
82
132
120
144
47
176
48
112
102
155
89
180
83
162
115
165
77
110
96
140
105
172
82
143
115
135
18
145
116
171
64
174
107
146
35
143
112
148
58
158
53
194
42
152
19
130
107
108
86
209
49
153
111
138
41
137
32
166
57
154
95
176
35
155
116
167
46
167
74
125
8
159
55
142
29
116
115
161
117
109
93
194
57
130
104
171
115
154
94
195
52
138
14
152
116
127
101
188
64
150
30
176
74
184
58
173
36
167
54
152
64
150
111
173
67
185
45
135
26
203
49
179
89
159
109
138
49
172
99
135
24
204
55
134
34
199
59
181
35
154
112
183
59
151
48
108
90
137
120
119
99
163
64
201
44
135
35
163
47
200
62
187
67
159
43
150
24
154
41
152
95
151
38
167
112
176
90
130
31
164
108
133
99
170
31
146
105
180
54
165
82
201
42
181
30
108
101
174
50
181
28
198
49
201
47
187
56
125
100
199
58
171
93
153
56
173
101
165
78
146
27
203
47
200
38
201
50
180
35
158
43
202
47
127
11
126
19
151
60
173
105
167
56
143
117
160
78
173
92
171
35
168
59
129
114
197
39
141
10
173
99
163
113
172
28
129
32
190
65
194
56
156
65
181
48
170
68
148
45
160
96
129
25
149
25
164
93
150
111
128
19
163
31
201
62
185
39
137
44
164
107
131
111
171
99
176
54
178
49
127
104
148
60
137
106
192
64
130
22
178
57
139
33
170
56
203
44
149
96
176
88
147
109
173
110
188
54
156
116
187
53
162
72
179
44
164
106
129
22
121
98
137
44
187
31
180
83
157
108
117
106
170
111
176
102
120
7
169
31
169
105
179
72
182
72
181
76
168
51
158
107
183
80
138
22
156
66
140
35
162
112
123
118
180
43
125
18
182
88
129
105
123
18
179
41
170
104
162
100
196
55
168
111
141
13
183
63
147
38
122
100
191
43
127
108
178
58
200
62
188
73
143
28
144
17
198
42
122
15
161
102
146
41
163
99
185
46
172
63
129
103
137
23
156
43
168
105
192
53
171
109
196
47
164
55
169
107
114
109
157
114
189
71
198
65
151
45
165
77
168
87
185
29
181
43
133
38
147
53
170
99
189
66
147
13
166
61
152
58
128
28
168
80
162
110
170
105
141
43
204
43
137
48
158
85
168
66
129
32
128
98
163
89
163
101
186
74
114
104
196
43
146
114
131
106
172
61
111
88
198
39
157
93
119
100
151
38
133
99
153
43
161
116
167
41
137
105
175
38
174
28
186
49
189
64
170
64
184
72
149
42
192
67
196
49
133
101
151
38
172
96
192
51
132
116
134
10
150
22
147
110
153
63
122
112
203
41
149
19
174
68
139
15
143
52
200
39
160
68
153
112
110
90
162
57
151
60
166
55
192
40
203
55
187
56
192
59
155
102
184
40
136
23
203
46
178
78
160
39
136
107
143
31
161
85
179
64
147
106
127
113
168
89
157
14
146
109
182
29
181
73
162
97
202
48
171
66
183
62
206
51
163
80
143
38
144
113
111
95
195
38
118
100
175
65
191
50
149
103
167
59
137
114
121
104
156
90
143
54
165
104
151
63
168
114
147
50
158
65
173
87
205
46
128
29
153
57
167
105
141
33
178
63
172
74
174
89
197
61
140
45
159
11
187
61
183
63
185
76
160
65
146
103
116
110
167
93
116
102
152
106
153
119
182
70
196
62
146
26
174
112
162
66
123
10
137
21
162
67
121
11
177
77
129
105
158
45
167
114
168
117
152
43
142
49
191
61
171
75
160
68
173
99
133
36
117
110
149
9
129
32
157
40
136
40
137
106
181
71
171
84
165
102
191
53
144
101
197
57
148
120
197
63
165
46
183
57
162
53
165
80
191
63
142
45
127
103
180
46
185
53
149
62
154
10
145
51
168
78
108
94
200
59
174
50
148
36
166
91
176
57
201
61
186
55
193
66
122
112
122
116
139
101
172
95
144
120
162
82
113
111
134
43
172
74
142
25
143
115
119
103
170
83
164
59
108
92
175
86
147
12
140
39
204
49
143
101
145
45
153
60
169
66
125
103
135
17
189
49
141
42
182
74
156
86
177
76
150
26
163
107
198
40
162
94
187
50
201
56
139
12
188
48
168
74
144
21
190
70
178
75
185
71
152
21
147
17
154
11
179
45
165
58
192
50
198
39
141
108
123
107
169
88
176
60
130
102
180
51
134
22
143
39
177
83
143
97
169
106
183
65
193
56
117
102
187
54
150
39
179
82
206
52
195
68
144
42
181
62
149
28
166
81
132
102
183
75
129
23
123
100
178
71
139
22
156
85
159
100
204
59
151
22
167
102
107
86
156
54
200
43
118
108
113
87
139
112
180
82
123
99
126
13
134
24
145
47
131
113
165
100
194
42
135
23
178
74
132
113
166
61
117
114
140
49
127
11
147
28
166
73
113
100
143
19
168
86
160
52
145
11
144
32
125
103
181
69
184
74
133
102
178
47
150
53
171
115
151
102
137
11
160
115
189
68
157
54
188
75
163
69
150
111
184
59
122
105
178
73
146
50
148
44
135
32
151
10
181
38
170
93
192
37
166
59
147
25
151
92
155
67
145
26
149
48
163
56
158
62
182
77
169
70
115
101
169
101
178
92
146
41
144
52
172
30
148
31
137
38
161
41
125
20
107
92
154
95
164
99
165
105
119
107
172
64
178
97
178
33
114
102
165
49
192
56
173
89
148
119
186
78
131
98
160
112
134
116
128
20
178
71
141
103
149
14
156
66
154
53
144
110
149
116
149
18
203
51
142
38
167
74
127
17
151
114
181
40
145
114
153
105
170
84
182
64
130
27
178
52
182
64
201
54
166
49
126
15
175
75
191
45
155
44
183
82
166
74
202
52
175
102
150
33
151
23
174
50
208
48
123
18
140
46
202
47
129
11
163
76
142
31
133
107
149
119
179
36
166
59
171
64
169
32
158
106
202
44
129
23
169
105
132
22
144
22
117
115
187
47
172
91
161
88
179
47
151
107
156
18
162
74
167
83
175
99
154
9
206
51
119
104
171
89
133
103
164
51
173
45
209
57
178
82
188
64
179
68
150
46
199
60
145
54
200
59
198
47
171
60
178
65
128
25
128
18
169
106
122
10
164
66
150
58
149
112
137
21
149
43
198
65
157
43
151
46
181
39
125
110
129
10
166
72
158
91
173
104
146
35
191
59
165
109
141
103
129
105
166
65
157
58
189
60
185
82
189
58
185
51
151
32
167
106
139
108
152
115
113
102
142
27
158
85
187
55
140
49
196
48
169
56
132
107
180
88
152
96
138
50
159
110
121
109
129
28
171
63
159
43
151
62
162
67
186
72
140
42
183
51
187
66
196
48
158
15
154
92
169
39
133
33
174
70
148
61
140
51
161
34
201
40
139
23
185
71
125
18
163
51
131
13
128
108
155
64
177
92
178
55
159
10
158
86
172
58
130
10
144
113
128
21
144
105
126
114
160
105
191
42
142
27
202
45
196
60
162
117
199
54
146
9
173
33
193
51
112
108
179
91
151
90
137
114
153
41
152
40
159
8
180
43
159
84
140
22
183
43
146
55
193
33
135
111
137
29
168
58
173
76
181
54
169
86
148
30
114
102
167
91
142
107
149
51
149
107
183
32
151
42
145
115
138
20
167
46
191
56
151
49
186
77
164
41
127
115
174
105
129
33
158
93
147
50
140
44
144
105
171
56
186
80
158
61
154
89
155
9
189
68
155
42
171
110
184
33
112
99
146
10
145
94
165
83
166
65
132
120
183
67
115
109
177
64
139
120
182
38
199
54
121
113
145
95
170
65
139
117
156
10
142
109
173
84
153
65
150
12
184
66
130
26
201
38
179
62
108
93
180
86
157
14
139
108
121
8
201
62
167
33
135
43
201
52
110
99
137
16
201
52
139
37
135
120
134
28
115
115
181
40
132
105
171
68
120
111
200
49
128
19
188
73
122
110
164
53
199
39
194
64
148
111
164
34
164
93
172
92
167
104
156
115
166
105
182
51
173
109
151
42
134
14
165
39
193
33
173
85
165
54
131
112
142
24
140
52
178
42
134
17
129
111
146
52
162
101
146
42
135
29
157
118
184
35
146
111
188
61
157
54
184
41
175
93
170
69
142
44
158
15
154
10
191
37
140
45
144
46
132
12
152
106
184
52
122
115
154
42
198
65
182
69
169
75
130
118
161
94
175
73
160
89
179
94
144
107
161
71
161
52
172
77
172
115
147
115
152
37
137
25
131
108
176
80
131
32
143
33
145
108
156
66
119
106
153
65
152
48
174
34
135
21
175
42
154
15
192
57
143
41
144
36
149
24
135
13
159
68
138
17
130
33
167
100
171
96
180
86
161
83
154
115
174
103
180
80
151
44
142
35
135
27
159
93
164
76
123
19
173
75
195
41
179
90
185
77
135
44
151
108
152
26
204
57
203
49
192
48
173
113
145
57
206
45
162
57
171
63
138
110
155
108
186
61
153
59
167
91
169
110
169
39
163
84
146
121
174
82
167
43
123
100
176
93
153
92
157
67
162
108
109
89
193
57
154
94
165
87
187
40
116
104
189
46
140
111
173
59
186
49
168
37
175
107
145
118
107
100
201
57
144
26
175
52
151
31
166
69
142
12
173
83
156
58
149
104
120
109
192
40
126
17
162
98
174
62
181
79
155
11
109
100
188
59
175
104
113
89
179
65
169
64
173
65
203
47
151
53
189
59
165
87
169
66
198
54
146
19
138
20
163
80
182
43
192
71
149
59
144
97
158
114
161
83
162
91
186
75
133
17
128
119
122
112
161
87
168
64
150
107
136
113
152
100
134
15
196
61
179
79
186
68
161
110
144
101
182
87
174
102
178
96
141
51
151
53
144
111
140
111
178
65
169
55
128
108
160
71
189
42
160
80
199
43
173
104
193
35
156
117
180
80
137
41
193
62
163
61
162
99
196
39
116
103
136
33
194
36
206
54
174
99
138
119
139
10
170
91
182
37
153
17
135
16
129
25
120
97
161
88
193
61
188
74
111
103
144
20
124
113
145
41
195
50
187
44
106
92
165
57
141
36
178
63
152
16
165
81
146
13
182
78
108
86
141
18
168
87
141
52
147
93
143
116
172
108
121
115
143
10
188
68
160
108
129
117
189
33
171
65
181
73
131
105
191
54
155
10
143
117
189
75
201
41
156
59
150
108
107
98
136
46
209
56
153
90
186
74
134
107
136
28
172
103
164
96
168
70
134
104
135
104
189
70
195
39
152
52
150
100
170
87
164
111
141
110
150
11
154
19
150
48
175
75
146
35
143
104
125
111
127
104
140
101
124
114
129
104
184
67
170
67
162
84
118
112
178
82
146
104
120
105
145
46
192
69
153
90
166
62
167
114
179
94
146
27
176
81
127
16
156
87
186
43
144
29
123
107
199
42
172
40
164
61
171
70
147
26
138
24
187
71
204
50
115
109
182
50
138
11
155
20
185
38
175
33
137
112
181
62
189
51
153
53
155
7
146
38
165
78
132
31
181
83
190
55
127
18
147
29
106
87
184
42
182
49
153
113
140
27
164
60
164
69
150
93
143
44
182
73
152
39
156
15
155
100
149
48
174
103
195
59
149
44
145
58
195
60
150
52
161
113
165
56
135
29
209
54
190
66
173
100
128
31
176
96
174
100
126
117
185
65
182
30
126
24
143
99
198
57
188
33
177
52
161
88
169
51
177
68
163
117
151
100
150
35
139
109
191
38
109
86
202
52
149
38
151
118
154
118
177
99
181
61
165
67
153
105
131
106
127
14
141
10
203
44
187
50
142
101
188
48
132
23
186
52
157
84
135
34
108
87
124
12
124
108
108
91
119
112
144
97
202
51
194
35
167
106
165
91
196
43
185
76
177
90
164
79
164
102
164
109
171
73
142
42
162
94
200
62
165
59
132
31
148
20
167
76
156
66
146
120
148
33
157
91
181
52
136
26
172
66
169
95
168
114
133
113
182
77
163
97
145
28
155
14
160
71
118
106
140
52
199
45
158
89
200
39
190
34
203
42
142
116
143
55
145
49
136
107
169
98
114
90
133
15
151
12
162
34
139
119
158
108
176
73
178
95
166
111
180
35
156
45
159
12
164
86
153
117
161
91
145
52
124
110
160
80
111
98
145
94
178
74
203
46
145
48
145
46
147
50
119
104
118
95
199
38
158
11
132
15
176
78
142
103
207
45
159
94
177
28
144
105
192
58
141
103
134
12
112
101
169
110
140
115
153
114
195
51
152
38
191
53
123
117
138
104
128
24
144
102
173
98
164
56
138
21
149
39
127
109
145
30
146
54
188
47
139
98
155
110
196
51
177
86
133
30
139
39
155
11
197
59
166
117
184
82
178
70
148
115
154
65
145
95
176
56
118
101
198
64
156
94
127
27
170
83
121
13
150
19
148
106
133
38
138
27
203
41
130
18
162
101
169
88
134
12
126
117
187
39
174
105
153
38
200
57
164
90
171
41
170
98
163
93
125
117
163
111
134
38
151
94
203
50
147
99
153
25
178
43
162
104
148
9
163
88
150
44
168
31
140
34
165
67
167
94
158
92
121
103
167
30
209
50
157
9
152
113
176
93
113
100
204
61
142
113
157
119
181
77
130
114
152
27
152
11
177
95
145
41
190
60
202
43
195
56
192
45
194
67
163
72
200
38
196
39
183
42
167
91
130
107
203
56
194
69
184
43
183
62
177
97
135
20
181
73
207
57
176
96
135
45
186
73
138
25
164
65
185
43
196
41
146
21
175
64
176
64
149
48
158
113
177
77
138
40
141
97
178
79
138
44
143
19
199
56
145
50
174
81
108
100
175
45
198
64
144
10
134
30
135
39
191
49
140
21
167
49
163
69
119
111
151
9
149
40
105
95
146
20
123
112
119
113
191
56
156
55
134
100
171
41
125
109
153
22
116
113
149
100
181
31
149
37
141
30
160
108
110
102
155
87
158
98
110
92
142
96
145
48
169
66
140
24
145
42
144
20
182
88
159
112
191
47
172
27
144
108
176
53
109
97
171
52
130
30
180
83
153
88
168
87
187
37
177
72
155
118
179
94
163
58
144
31
160
64
188
53
137
111
150
10
162
113
175
96
133
111
143
96
158
86
158
108
157
44
189
69
122
116
198
64
173
55
144
120
166
96
120
108
147
119
169
93
174
77
182
68
183
39
174
108
184
64
182
78
120
99
154
38
173
97
145
31
180
56
155
114
146
10
178
65
137
118
208
47
194
57
188
73
150
50
177
35
130
20
146
98
195
48
174
73
109
99
147
41
149
116
141
53
164
84
164
56
161
112
139
31
173
81
172
67
192
61
159
52
111
101
146
15
197
58
177
39
168
95
146
48
179
89
142
105
188
43
170
55
183
68
185
30
171
107
142
19
160
107
188
74
182
76
144
54
198
51
143
106
131
14
131
29
177
57
189
45
163
84
124
23
183
83
170
48
137
114
135
102
141
24
142
103
182
79
148
114
182
84
161
104
161
103
157
103
151
32
134
33
124
12
137
101
152
111
207
58
133
118
143
38
129
33
134
100
175
73
188
53
144
101
190
48
156
49
153
104
176
50
169
80
193
43
192
54
165
90
129
104
150
93
182
41
165
76
188
68
152
36
168
65
164
33
174
76
143
28
174
97
131
120
186
80
152
28
138
23
187
43
177
54
128
102
163
64
155
58
194
37
180
28
130
120
137
44
143
103
170
115
141
19
202
44
140
116
177
98
131
36
152
110
184
65
194
49
131
14
140
108
146
39
191
62
157
90
148
57
117
114
199
51
179
92
167
58
157
104
165
86
109
84
137
46
198
55
153
56
178
74
187
73
160
44
187
71
202
59
175
55
107
98
107
100
156
18
174
92
185
35
175
70
142
100
187
32
161
42
178
95
173
87
141
51
162
77
195
64
171
72
147
12
178
73
131
101
143
52
149
53
178
56
142
34
173
110
166
97
132
16
153
98
158
108
177
84
112
100
114
101
119
107
183
68
167
101
174
68
160
55
138
113
180
81
173
45
116
101
148
37
165
107
186
63
154
113
165
88
129
9
206
50
112
105
140
42
132
105
177
57
201
52
188
66
177
96
122
100
174
41
179
32
200
53
203
51
184
36
166
74
146
45
160
54
205
49
173
113
147
39
156
118
201
49
144
50
144
49
173
63
112
101
162
52
180
80
145
11
176
69
181
86
108
95
154
19
125
115
171
33
182
45
143
111
144
112
129
115
151
49
125
106
165
99
190
56
147
107
108
98
202
44
125
100
159
68
197
54
175
86
148
37
201
61
150
11
160
33
165
60
196
51
114
103
189
71
130
117
201
58
174
87
159
57
170
104
165
102
150
57
151
36
146
48
123
113
169
91
128
107
178
89
138
104
174
74
189
72
169
70
182
70
109
102
167
95
178
71
193
36
153
118
172
62
181
69
195
51
135
117
133
112
141
17
163
115
138
13
172
104
166
50
155
49
164
42
202
61
153
115
187
73
151
38
162
104
126
10
179
61
168
67
146
119
145
119
168
55
184
47
160
80
133
17
153
61
144
42
142
19
122
14
193
52
191
45
156
109
166
77
178
81
145
54
191
70
163
96
160
112
185
67
160
44
146
112
158
8
142
17
153
63
201
53
153
21
165
59
143
40
157
109
185
41
140
20
180
73
154
119
159
7
147
98
178
89
161
87
201
53
133
115
148
48
145
56
163
79
194
38
157
6
146
44
163
42
128
118
182
36
169
110
140
112
126
21
140
52
151
110
188
67
149
92
136
107
174
109
156
19
178
77
185
34
167
63
145
49
180
92
155
110
190
68
144
42
197
62
185
49
173
57
191
34
121
117
151
21
125
119
143
55
130
101
182
78
189
65
107
96
160
86
124
14
147
101
180
50
169
48
184
81
177
42
151
99
177
54
175
38
201
48
116
108
137
17
157
102
136
118
147
118
174
85
179
89
149
15
200
48
188
36
150
16
107
95
168
100
146
37
124
18
201
47
179
78
147
32
171
52
117
108
165
99
130
109
118
107
170
49
143
116
195
38
184
59
202
60
146
119
148
103
157
113
143
48
146
40
153
115
157
59
172
68
124
101
202
53
146
19
176
78
185
54
174
61
165
69
179
81
126
17
179
59
189
62
113
105
167
67
192
45
185
50
140
105
144
48
172
50
125
13
149
39
173
83
194
35
128
18
149
14
158
64
174
74
145
58
170
63
166
67
164
60
146
54
183
37
120
106
148
44
162
74
148
14
127
15
172
88
157
86
164
44
125
13
142
22
133
17
203
54
149
62
160
65
144
34
158
112
180
87
123
113
139
47
132
115
156
91
157
84
158
60
165
50
158
62
141
115
152
46
159
114
115
116
155
107
150
36
188
54
165
76
157
91
184
47
154
48
164
86
182
78
188
46
148
25
154
107
137
45
129
32
189
34
148
93
191
59
138
37
152
54
159
105
132
117
132
33
171
43
150
107
159
7
161
74
138
119
194
33
198
42
164
113
176
92
132
32
161
68
168
90
176
102
190
72
131
100
171
106
134
103
136
32
168
90
124
100
167
36
121
111
143
13
179
51
179
81
162
70
170
95
186
68
105
92
141
36
167
99
141
27
152
56
125
114
178
94
178
56
141
117
203
48
186
45
175
71
194
65
191
69
121
9
173
62
181
52
114
93
117
97
177
91
171
71
186
70
184
44
126
25
189
44
151
45
155
91
135
109
158
8
189
56
142
18
175
65
196
37
176
90
148
119
151
32
163
92
157
64
143
16
196
38
113
100
174
79
164
63
173
54
150
104
172
60
170
103
151
61
171
68
169
101
150
19
148
28
168
108
143
117
147
53
175
33
176
58
173
69
144
45
175
65
165
87
144
113
180
31
139
104
161
113
142
51
127
107
181
58
155
98
149
47
183
71
153
54
157
53
201
61
173
100
160
90
149
40
120
103
110
94
185
48
137
31
167
30
183
48
153
96
126
15
120
8
162
69
157
114
149
17
136
103
122
118
150
12
177
27
170
73
139
15
203
49
162
84
160
87
201
60
161
112
136
32
165
75
130
30
142
40
179
61
136
107
146
119
193
43
170
90
150
115
130
17
120
107
125
25
171
66
137
29
176
64
147
15
155
116
143
97
187
60
156
118
170
106
178
87
150
14
131
114
117
115
152
114
134
42
131
112
141
50
149
100
154
46
180
29
173
37
119
105
181
51
146
49
183
72
173
84
163
116
196
62
155
56
176
86
180
71
166
61
158
100
145
13
150
10
123
15
160
112
147
112
198
58
146
48
142
14
168
104
135
15
167
82
173
48
172
76
153
55
200
57
200
38
193
39
193
65
150
47
199
45
139
120
130
111
151
39
170
32
146
113
142
21
193
54
167
112
168
88
150
58
150
102
139
21
177
86
161
83
158
65
141
25
155
13
144
95
123
115
196
40
145
101
118
116
198
35
133
27
176
57
152
58
194
62
140
99
146
102
178
47
179
91
179
70
154
61
152
38
186
53
203
44
135
43
147
104
125
9
138
100
203
49
161
95
153
53
125
112
163
44
150
92
183
73
114
111
157
45
126
10
150
109
108
102
130
28
147
35
173
28
148
118
163
39
153
89
185
53
148
36
143
96
161
59
150
56
123
9
124
118
177
98
174
79
165
30
189
58
145
53
164
48
138
29
157
94
159
94
173
75
150
21
158
95
159
68
162
86
143
105
123
117
159
105
154
110
134
111
134
26
177
54
191
64
196
66
175
86
172
93
162
39
202
53
150
45
151
109
155
18
139
32
145
96
168
79
110
103
183
85
172
78
113
87
163
61
193
56
190
43
179
84
183
69
158
84
172
40
132
16
155
58
148
30
159
70
165
73
138
34
150
39
146
105
165
106
188
50
148
43
164
95
127
30
120
114
186
71
153
97
131
21
129
102
180
66
146
50
145
57
171
105
155
51
122
11
184
30
145
22
150
27
156
18
180
60
129
103
174
61
164
98
170
72
166
106
136
119
181
67
168
81
155
49
137
42
164
117
144
21
162
59
136
10
173
95
163
74
132
10
137
41
157
64
170
71
147
39
192
71
141
105
179
62
192
35
111
86
125
119
136
117
182
79
204
45
174
92
198
61
184
76
199
61
158
37
174
60
168
103
123
106
183
55
158
40
136
15
172
64
188
51
125
102
197
55
185
61
144
28
146
51
148
50
134
41
160
71
182
67
191
68
205
45
149
47
148
45
166
110
142
106
167
75
151
10
173
109
162
56
145
106
166
66
114
99
192
55
177
80
140
112
157
96
165
81
136
36
156
95
141
103
115
103
137
44
149
56
171
96
158
87
144
56
152
21
168
61
157
105
146
96
164
86
112
87
166
50
172
100
196
56
177
40
156
16
163
96
149
107
175
84
138
27
138
35
174
92
138
21
150
19
139
33
172
81
115
103
163
93
172
77
133
117
163
74
200
41
183
63
178
73
160
57
132
103
144
51
129
103
121
106
149
52
143
52
165
78
207
54
159
53
151
63
150
54
149
16
130
114
156
12
198
49
163
34
142
12
130
107
167
76
177
99
178
92
172
106
188
63
158
44
185
72
160
54
175
87
202
62
189
58
110
96
174
107
147
109
129
112
141
42
152
51
144
117
176
41
145
105
188
53
201
55
177
29
187
42
119
107
154
11
133
42
176
53
165
100
140
48
157
15
196
65
174
68
149
42
152
50
165
67
113
96
149
120
159
67
143
50
147
34
134
37
158
41
141
119
142
38
168
96
139
37
150
10
169
95
173
70
161
48
193
35
122
113
167
110
123
102
188
44
172
37
182
64
161
57
140
111
165
102
147
19
153
95
153
42
125
116
159
102
195
58
113
108
115
114
183
49
165
88
142
47
164
72
178
70
140
19
142
114
141
28
125
107
127
102
165
67
128
11
160
61
145
34
133
113
146
43
200
62
166
112
161
7
144
106
153
22
178
76
189
69
195
47
156
100
157
89
136
103
176
75
182
80
142
100
122
105
170
103
164
102
135
97
169
62
149
62
128
107
172
104
161
46
131
16
175
98
122
100
184
42
207
52
140
44
187
62
160
6
124
105
146
110
177
42
163
90
148
37
123
12
161
94
157
47
194
59
114
98
178
36
152
18
165
47
148
118
117
107
143
116
135
37
154
12
150
42
170
87
201
48
181
77
198
61
178
97
140
114
144
39
147
54
144
112
115
104
188
74
115
107
205
54
138
29
153
112
208
55
194
56
119
111
187
51
146
107
134
118
172
78
180
65
166
61
153
18
168
68
110
90
134
114
141
52
170
87
141
52
164
78
159
100
171
83
195
65
195
48
178
60
142
101
157
55
201
50
168
84
146
37
170
108
150
31
119
101
169
66
149
114
146
57
183
70
119
102
167
83
119
98
169
95
155
55
151
31
199
39
173
57
133
102
128
111
173
110
190
40
180
88
169
45
141
120
180
74
163
58
154
114
141
18
174
44
144
57
129
16
166
53
160
101
179
70
170
75
194
59
171
35
169
94
206
59
132
23
122
15
171
85
177
59
127
116
176
63
158
106
147
37
188
67
131
112
154
116
181
89
181
71
137
17
150
115
154
94
139
120
172
54
150
59
147
43
181
78
189
60
156
14
199
52
164
85
199
39
113
95
167
107
163
69
162
104
192
51
177
40
180
79
146
35
197
51
176
89
131
37
131
17
154
89
124
17
140
112
131
111
135
34
123
13
159
108
108
93
140
50
172
111
145
40
143
12
153
49
167
63
149
56
146
31
149
63
153
58
144
114
199
50
127
109
155
108
153
100
206
53
186
30
165
81
106
86
191
33
167
50
191
49
186
40
141
109
145
19
127
22
144
101
149
18
190
31
109
104
174
92
167
80
146
59
163
104
171
65
150
33
152
62
159
62
118
116
154
111
176
74
187
55
138
36
163
58
137
13
185
39
139
49
177
80
108
98
171
58
132
116
143
37
135
39
172
59
147
25
153
25
130
17
155
59
137
49
122
8
158
89
163
31
147
37
184
60
188
66
133
36
145
106
188
45
174
44
166
68
175
36
197
59
181
69
184
81
143
14
129
16
151
61
188
64
152
21
137
112
123
15
180
60
173
56
194
44
150
117
170
55
176
59
198
56
166
85
183
49
172
104
170
29
198
44
150
19
144
99
140
97
149
113
153
111
195
67
154
40
140
25
163
86
135
30
160
66
194
54
187
41
139
19
160
51
142
25
113
87
154
61
188
30
182
65
141
99
127
99
174
85
117
108
140
37
132
21
142
33
161
108
169
90
129
27
169
106
136
99
203
42
156
116
144
100
157
45
108
91
188
44
188
48
166
111
159
115
163
30
147
31
191
35
141
45
161
113
171
77
163
60
190
33
177
68
159
85
165
71
151
44
153
107
148
58
174
84
196
65
157
46
155
95
149
102
160
51
166
30
148
47
148
99
151
52
164
77
123
14
187
58
144
115
115
101
198
46
158
88
146
57
138
102
150
38
178
62
166
79
166
49
141
25
162
73
134
120
139
97
113
109
147
33
173
62
192
50
195
67
145
103
155
55
132
102
139
117
158
95
139
43
117
99
125
8
166
102
177
70
181
56
122
103
152
14
186
47
152
57
189
68
164
57
134
29
130
29
153
58
140
21
184
39
151
95
147
49
172
75
150
43
196
51
120
112
165
59
189
76
147
17
182
83
132
120
149
118
200
50
121
100
108
101
170
92
156
108
157
86
167
89
145
26
173
45
186
54
150
10
152
118
172
93
150
37
128
16
163
112
153
10
135
31
157
89
122
16
161
40
139
105
129
33
142
28
174
88
179
82
156
112
160
9
150
14
111
106
186
74
196
44
172
88
162
109
135
27
167
110
182
79
186
77
174
87
145
30
183
52
130
118
146
17
175
54
180
40
119
111
157
17
170
33
145
120
157
86
169
72
156
65
136
112
119
99
144
53
192
44
177
65
173
76
178
49
177
80
159
42
170
57
120
114
158
100
120
113
152
37
148
30
185
51
141
36
128
107
174
99
201
49
122
111
171
43
142
116
173
86
138
100
135
17
200
56
168
31
150
119
192
65
122
15
160
64
119
104
168
69
122
8
173
114
203
44
159
69
180
89
185
29
152
119
169
70
144
18
152
52
170
62
132
13
135
17
120
103
140
45
193
37
150
18
161
95
137
30
154
39
171
90
163
117
145
113
170
47
174
61
159
44
183
46
109
98
107
90
158
35
115
100
109
102
190
57
166
78
173
55
135
25
198
53
193
40
147
47
170
51
124
17
137
20
162
41
134
24
181
53
143
56
162
87
203
58
200
58
142
99
193
48
117
111
151
30
172
76
162
117
125
107
184
70
181
36
153
23
151
41
155
65
137
17
137
20
147
37
174
36
155
52
172
88
138
106
154
63
107
86
170
60
166
76
128
99
165
33
149
59
151
54
169
91
192
50
199
62
134
40
115
115
177
84
193
63
167
74
130
25
135
106
141
112
157
102
176
64
152
112
147
95
178
68
176
67
176
92
180
67
142
32
146
10
167
96
152
26
187
71
199
52
112
97
156
104
143
45
133
32
147
23
143
40
201
58
191
72
149
54
146
45
121
99
154
106
148
61
190
60
118
107
145
15
135
18
121
114
139
38
186
75
139
18
176
62
189
52
171
74
150
100
158
39
128
115
156
113
140
98
160
60
141
112
190
49
162
35
148
18
186
41
133
19
186
68
173
58
120
105
137
17
170
82
116
96
129
103
154
95
168
88
132
29
169
105
134
41
192
42
208
52
180
30
135
26
177
30
173
64
134
120
161
83
168
105
153
100
129
114
150
23
203
43
149
100
131
35
149
96
159
59
151
111
152
50
143
46
121
114
158
109
176
42
181
84
141
48
111
88
162
56
135
107
196
63
112
88
195
40
140
111
173
70
137
103
126
113
151
108
132
112
153
115
130
115
130
117
172
55
166
30
164
59
154
50
159
104
150
102
146
44
141
31
145
111
170
84
173
78
185
31
128
21
171
80
157
55
147
32
138
37
106
95
157
61
187
34
178
34
163
50
140
34
148
10
172
52
184
67
188
33
132
106
130
26
144
30
170
77
110
90
150
62
154
96
168
95
177
93
173
68
133
39
148
55
184
64
174
56
198
43
120
101
168
87
174
82
169
99
150
103
165
83
170
57
162
78
191
71
141
114
173
40
202
59
169
65
170
73
135
102
138
118
141
118
178
86
151
12
129
116
165
53
156
92
151
57
123
8
172
100
187
41
179
90
149
58
151
14
156
65
201
38
178
36
124
105
126
24
159
101
140
101
172
69
152
92
146
47
142
40
174
99
146
97
140
53
131
100
176
80
138
43
124
20
153
108
160
46
148
47
188
66
182
51
166
71
114
107
149
53
196
58
144
21
167
44
120
113
204
42
175
63
155
42
194
60
118
108
177
68
142
117
182
81
141
102
171
48
173
78
153
101
176
90
176
100
141
103
129
115
149
98
141
25
159
53
164
59
147
56
184
41
114
103
208
48
128
15
137
47
126
114
161
91
131
108
141
110
151
29
108
101
115
101
154
100
171
76
121
13
130
11
125
109
125
99
192
49
151
32
155
92
170
99
185
78
142
25
173
103
169
89
107
97
155
93
149
49
167
101
176
36
176
63
172
67
190
37
150
41
164
79
209
54
149
61
155
104
158
86
147
105
186
55
110
86
137
24
134
105
181
48
165
96
131
106
147
15
170
75
160
35
119
108
155
93
154
99
177
68
174
65
185
75
143
102
206
47
116
107
196
52
163
95
187
75
204
44
194
59
180
78
140
47
152
50
175
50
170
90
137
103
154
55
153
89
171
75
124
118
149
40
108
101
143
103
184
82
128
13
199
47
202
45
151
58
132
113
143
34
190
71
176
80
126
21
144
114
172
60
136
14
196
62
174
92
161
64
160
114
150
91
170
91
139
13
201
40
180
82
130
32
142
111
163
105
198
47
186
35
196
39
166
53
107
91
147
27
183
66
164
72
182
84
168
81
138
34
128
17
130
16
180
63
156
57
158
60
161
103
168
66
143
119
138
35
168
34
187
48
172
107
116
100
166
62
152
50
197
46
110
93
154
43
111
107
207
48
136
19
132
16
188
66
149
42
164
84
209
53
187
69
137
45
138
100
113
108
138
39
150
12
148
54
209
50
165
115
167
82
106
90
115
115
131
35
161
92
177
83
149
104
171
76
170
65
181
85
144
113
131
12
152
49
196
49
169
76
147
14
146
118
141
107
178
59
140
34
148
43
157
57
174
83
178
54
161
79
189
60
155
14
143
40
153
95
147
34
153
42
183
83
166
68
182
84
123
17
156
62
187
45
199
61
160
67
109
105
196
43
146
106
167
103
151
62
141
24
143
115
180
47
180
90
134
29
133
107
171
89
118
116
189
40
187
69
159
106
201
53
170
80
168
30
182
71
186
38
183
43
136
107
190
65
153
14
191
58
157
9
159
68
108
99
142
45
158
94
179
49
142
121
137
43
124
11
178
74
187
38
198
44
198
61
177
76
137
111
199
46
179
32
195
67
163
36
128
12
154
48
191
63
142
119
159
53
174
100
117
97
138
34
119
113
162
31
112
95
163
48
139
107
197
50
179
75
142
110
173
63
156
16
158
103
169
66
132
119
150
99
186
74
119
101
116
101
168
66
159
82
130
100
183
48
196
47
183
37
120
110
195
54
177
92
180
83
150
62
145
107
151
107
145
48
134
103
140
53
201
57
164
77
148
100
151
108
184
67
171
91
142
33
154
102
163
85
148
45
161
51
196
63
145
55
110
96
195
51
157
51
173
88
113
101
165
86
142
107
161
112
199
46
140
25
144
116
138
25
106
95
185
75
150
20
130
112
154
104
133
113
120
98
154
40
175
92
176
80
165
64
148
23
149
41
112
101
174
80
143
25
158
8
129
116
164
93
174
41
173
62
170
30
151
24
178
97
118
109
166
75
134
24
130
12
172
28
186
74
118
108
165
95
194
48
142
40
178
58
177
37
170
104
126
117
126
116
172
112
178
66
185
67
202
42
164
67
180
89
150
58
201
51
111
105
116
113
126
14
166
102
150
94
151
96
107
96
119
101
159
113
131
103
136
31
153
93
152
20
140
121
191
50
152
38
174
89
187
55
192
70
133
40
130
28
172
108
130
100
176
60
146
56
170
67
204
44
164
101
143
112
127
23
155
9
164
94
203
41
189
57
194
47
207
47
115
89
182
61
184
59
150
115
135
41
121
107
161
108
177
52
143
17
152
47
154
43
198
45
170
101
163
62
125
11
121
97
162
88
171
114
162
45
172
79
142
34
111
107
129
21
141
97
148
36
148
12
174
107
175
58
188
64
106
87
166
92
182
32
153
110
167
36
158
65
153
63
188
63
151
100
166
105
140
51
185
51
190
58
143
13
187
54
193
68
187
54
185
59
130
36
166
50
155
52
171
36
163
77
172
81
131
35
144
56
159
93
187
75
146
29
160
71
185
54
133
116
166
110
203
48
177
76
171
30
163
47
165
63
148
20
121
7
111
96
148
10
184
60
131
107
152
19
108
103
206
53
159
70
150
105
153
101
135
23
181
49
164
87
162
75
160
107
145
48
147
97
159
11
185
65
150
102
141
113
172
80
108
102
199
55
167
97
117
99
141
30
121
8
191
58
157
102
150
92
184
31
151
52
146
45
199
52
174
72
144
53
183
85
172
115
162
89
154
101
175
34
160
46
169
108
197
42
177
59
171
84
171
56
157
99
137
11
167
95
181
80
135
104
170
97
168
106
149
116
138
31
118
106
150
41
204
56
176
90
196
57
119
108
146
109
157
55
142
114
134
27
143
102
115
105
177
93
168
64
174
79
109
98
150
37
194
66
136
112
184
76
150
32
164
116
134
101
170
89
198
59
142
14
150
61
186
64
151
27
128
116
161
68
162
92
170
51
208
51
108
88
159
85
158
102
184
76
147
49
155
110
137
111
170
28
129
30
153
106
126
19
171
81
161
64
131
13
140
47
135
108
153
112
146
38
147
106
161
49
153
59
148
103
166
61
174
75
169
82
165
89
145
28
171
61
205
50
177
47
107
89
109
103
155
44
129
102
142
39
134
16
162
91
166
116
117
110
138
12
128
17
148
120
132
105
107
88
133
24
135
11
186
54
156
47
139
117
167
61
148
35
162
88
129
15
170
111
199
56
163
58
173
72
160
53
171
54
147
20
203
52
140
102
146
120
177
68
178
46
178
56
149
118
154
45
152
17
198
53
181
74
136
118
141
46
187
65
163
50
186
53
139
32
194
35
135
13
162
72
186
75
177
43
165
90
157
92
171
77
136
34
163
59
156
19
179
54
194
34
124
113
171
53
169
81
139
104
182
34
193
63
160
94
142
114
171
111
114
105
169
86
160
35
150
118
145
105
166
75
160
110
121
114
187
49
180
87
143
20
159
14
163
88
152
97
190
60
127
116
173
68
184
65
158
46
137
41
162
84
167
86
191
64
161
95
139
26
168
87
178
96
154
110
131
114
165
76
111
107
162
115
131
12
181
80
190
54
165
109
154
93
172
66
127
105
147
23
143
31
193
60
142
21
149
110
145
116
180
81
132
13
129
106
207
58
128
15
169
46
159
58
188
59
123
103
114
105
149
28
167
110
179
93
148
58
192
37
170
86
125
105
126
103
173
84
141
35
162
100
151
98
188
55
190
39
174
67
169
52
134
99
175
78
210
53
177
85
141
52
165
69
134
17
146
99
174
28
144
100
149
35
142
41
192
46
193
34
154
54
174
108
133
115
143
47
178
51
149
44
159
119
135
30
172
82
118
98
132
37
167
66
171
84
159
86
137
36
168
60
158
88
162
46
174
106
132
119
167
105
176
82
153
120
194
40
112
109
165
97
153
61
171
108
128
119
178
57
171
27
201
44
172
111
167
103
168
61
170
83
154
44
156
90
130
21
180
64
127
16
179
45
170
57
117
116
159
82
137
99
170
53
142
116
166
70
146
17
159
116
150
25
149
10
188
57
109
104
200
59
195
41
139
43
162
58
125
106
162
60
206
52
162
76
160
53
181
71
119
110
152
102
148
30
169
101
152
96
161
69
154
111
122
111
172
114
196
36
199
59
190
58
152
53
145
55
173
57
190
39
121
8
199
60
168
55
151
35
150
42
139
111
172
70
154
114
153
59
129
109
166
48
131
114
147
114
184
47
123
9
198
50
139
21
175
86
173
107
112
106
172
90
172
107
158
93
179
41
157
92
183
69
157
99
110
105
180
58
106
94
174
99
149
47
111
86
190
53
169
62
196
39
141
46
117
106
197
52
154
100
206
53
146
46
112
87
178
75
164
111
135
119
161
50
160
99
151
53
161
89
109
104
163
107
112
108
105
92
186
73
184
62
189
43
139
98
161
100
193
62
105
94
163
65
170
98
149
108
142
44
145
97
162
117
156
108
183
77
198
64
172
63
129
106
154
57
162
107
163
64
169
90
168
101
189
52
129
24
150
15
162
73
166
74
134
115
132
99
174
90
187
43
160
110
135
24
204
58
186
48
134
15
177
51
152
47
117
106
187
41
144
120
156
105
158
9
175
102
120
8
135
39
150
110
165
110
171
69
124
17
146
23
177
57
136
45
180
63
152
57
148
97
185
75
188
55
175
76
121
105
150
108
173
83
197
58
131
109
202
61
189
58
155
89
121
105
161
35
154
7
147
34
176
48
187
48
199
63
162
5
167
63
155
7
146
102
203
51
148
94
143
109
189
38
143
56
118
97
199
41
148
94
143
15
172
115
169
106
153
42
185
50
164
116
137
11
157
89
154
53
145
114
171
86
154
59
120
8
136
13
127
12
120
112
129
115
106
94
158
63
160
49
160
9
200
48
178
82
126
105
163
75
135
37
203
47
189
73
143
50
165
46
175
73
150
27
203
51
190
41
144
25
140
112
171
116
162
81
160
95
141
31
160
55
107
86
129
20
104
89
158
13
173
114
135
25
179
87
165
103
165
64
156
103
140
32
124
106
164
98
151
104
148
47
184
58
128
119
187
64
140
38
187
70
161
104
127
17
141
105
145
26
134
30
159
92
161
108
133
117
182
75
172
53
204
48
125
111
169
115
152
114
155
108
141
43
141
118
141
106
142
110
166
58
148
23
136
18
161
84
174
69
194
51
169
62
138
108
176
89
145
47
177
94
171
115
145
42
165
61
123
117
127
22
196
51
111
101
127
20
160
46
150
51
191
40
187
70
200
55
181
48
164
41
116
104
161
68
151
26
143
51
160
70
126
105
114
111
163
97
194
42
173
73
148
42
113
109
145
58
192
44
145
31
129
9
188
47
152
116
136
99
145
97
148
16
151
38
208
56
134
110
145
55
162
72
182
85
191
68
160
59
187
60
169
60
180
64
162
38
114
109
138
109
162
104
141
112
179
93
108
95
113
99
178
62
141
51
192
51
150
93
159
69
154
52
178
77
134
101
153
97
178
81
172
88
186
77
154
113
161
91
183
72
146
9
106
98
120
103
188
61
128
15
137
13
205
45
183
30
154
115
158
53
186
49
197
47
162
79
153
101
158
82
130
113
177
99
149
36
180
67
169
75
175
58
168
108
126
119
152
21
131
22
151
53
165
111
150
12
152
97
171
78
179
72
160
106
123
14
162
84
178
52
139
24
150
29
186
42
157
93
159
44
144
120
161
65
122
106
175
83
170
67
165
80
105
93
198
40
153
49
168
55
195
67
163
31
120
10
168
64
149
35
161
69
140
31
205
59
121
115
192
53
169
95
190
45
148
50
183
49
141
115
125
106
190
56
192
38
147
32
141
46
133
29
198
41
188
68
131
24
165
81
155
11
152
22
172
72
198
53
182
86
176
71
141
118
105
92
159
9
177
82
199
58
135
29
173
97
161
86
154
14
175
97
175
68
154
9
132
16
166
57
110
102
174
83
152
99
118
109
156
115
128
17
136
106
162
84
154
40
110
88
192
41
140
45
161
62
158
119
159
97
159
93
146
99
148
107
173
112
185
81
163
99
149
97
190
61
204
44
150
99
176
55
205
47
129
14
152
45
168
31
126
116
144
53
161
73
166
75
174
101
188
53
137
109
201
53
139
41
157
114
148
36
167
62
164
53
190
32
198
43
121
105
193
35
131
25
168
72
156
65
179
66
126
108
137
118
178
96
190
66
160
62
189
60
156
94
117
93
142
41
188
47
166
88
172
91
188
30
135
107
150
112
169
83
131
31
144
21
186
68
152
46
150
107
157
107
162
93
187
75
127
103
133
19
186
63
136
32
124
98
130
25
171
85
153
89
142
41
176
65
123
107
169
101
135
29
124
15
130
108
123
113
136
101
157
63
201
56
128
108
104
93
160
44
149
29
166
62
160
45
183
34
156
52
208
48
146
31
176
39
137
16
154
53
143
100
199
51
179
84
150
32
160
8
115
93
153
58
160
88
162
76
176
86
155
62
157
116
177
42
134
104
141
118
159
93
149
97
159
111
149
42
130
17
163
83
125
102
209
48
192
33
164
113
122
117
181
82
124
116
171
44
153
91
180
88
203
52
153
44
134
10
177
65
165
75
126
115
147
103
198
54
126
10
175
55
181
74
165
97
195
65
173
56
163
97
166
52
199
40
172
109
141
108
136
27
133
115
123
9
159
42
130
104
117
104
138
107
179
61
199
55
163
90
181
51
132
102
179
42
171
96
181
80
127
117
114
107
128
115
118
114
150
37
157
87
150
109
184
64
168
93
191
36
142
104
156
116
172
91
150
50
176
55
172
65
148
59
166
84
144
18
200
56
149
43
127
18
145
46
174
60
166
78
149
22
155
58
188
56
110
107
174
54
164
116
161
71
164
48
186
60
146
108
171
72
192
47
139
114
202
55
145
27
155
87
156
111
187
72
145
11
205
52
187
35
148
20
195
40
164
97
154
43
174
103
140
39
160
102
176
105
166
73
170
96
158
84
134
24
149
28
201
49
141
21
190
59
154
62
153
91
166
63
158
12
150
8
184
57
162
99
141
100
131
21
168
94
143
38
161
70
171
46
160
94
159
66
140
33
147
106
149
120
125
107
149
60
158
84
155
45
130
118
150
120
111
102
164
52
118
110
164
65
151
56
141
109
179
92
150
51
173
71
152
112
146
17
201
41
189
42
168
107
158
117
186
71
177
38
159
62
138
28
111
84
193
40
176
90
138
26
182
84
191
48
180
33
147
49
151
28
175
59
168
48
140
101
150
56
169
100
130
36
166
78
113
103
175
84
143
113
162
61
146
117
160
86
177
56
147
49
138
44
147
120
181
58
175
100
156
87
127
12
165
89
154
104
149
28
170
52
127
10
155
56
167
71
115
100
156
109
163
86
169
92
117
102
134
13
132
100
156
38
136
107
127
106
178
69
162
64
166
77
149
108
142
52
115
103
167
66
123
110
129
118
140
114
181
33
209
51
153
100
111
98
162
60
154
39
170
89
133
26
156
63
176
80
178
55
108
94
158
14
111
95
143
37
166
75
151
17
204
55
169
89
137
116
151
112
163
94
139
26
106
89
160
7
146
56
169
39
142
55
181
89
184
67
178
67
181
66
174
47
179
64
173
97
180
36
153
99
132
15
177
77
161
90
157
47
162
116
194
70
169
88
158
100
158
67
173
111
134
44
158
102
135
41
199
58
208
50
159
88
149
63
162
32
131
20
165
61
131
22
174
83
143
25
144
118
133
117
144
28
159
56
189
64
129
107
192
68
146
103
119
114
152
59
145
31
137
25
138
25
162
38
130
21
172
115
161
111
197
58
127
27
164
86
133
112
208
48
153
100
123
11
161
82
197
65
149
120
206
48
157
109
149
108
192
47
161
56
122
10
136
18
173
58
130
120
189
69
164
78
175
102
150
54
122
10
135
35
128
111
197
62
147
102
122
105
174
65
171
101
137
114
195
38
152
57
158
99
205
51
169
93
116
102
159
94
154
60
157
43
187
30
106
86
198
40
195
66
133
13
118
114
153
110
177
46
132
32
154
61
149
14
136
12
188
43
136
33
171
111
166
80
158
111
191
51
152
116
157
93
129
17
140
32
147
45
115
113
139
32
168
65
184
77
122
102
203
58
155
21
114
107
126
25
168
112
167
102
172
107
200
55
145
101
189
72
169
99
163
93
157
61
161
113
127
99
166
83
172
82
124
20
181
64
152
20
183
49
185
79
168
58
175
94
174
72
187
78
201
50
162
88
163
108
179
66
165
98
134
27
143
35
133
20
137
102
181
64
180
53
187
33
142
105
136
102
105
93
144
44
147
42
109
103
186
40
132
30
144
101
171
69
170
30
112
91
149
117
166
71
174
78
129
21
183
79
174
80
148
101
159
56
172
62
120
105
175
62
148
116
113
99
171
76
165
98
198
51
203
46
206
46
168
89
126
104
124
115
160
79
176
67
163
117
150
56
126
107
125
19
202
51
179
78
152
103
179
68
149
10
148
29
186
40
172
90
130
100
136
37
171
28
110
104
149
49
152
46
143
99
143
113
152
94
144
117
169
69
173
100
135
113
176
100
146
24
186
55
176
74
181
39
162
85
152
39
123
112
188
35
176
101
161
53
154
58
143
111
187
75
178
42
152
120
134
115
139
120
150
45
166
98
139
39
139
28
145
18
201
61
137
21
149
33
147
48
195
61
138
32
188
45
151
115
172
100
159
67
175
91
147
114
143
51
158
14
148
36
148
117
178
65
149
38
127
19
136
116
128
29
143
16
155
109
139
38
175
85
142
48
163
99
149
108
182
75
195
53
151
44
138
20
151
107
147
118
184
43
165
85
175
49
149
50
171
102
146
112
163
92
178
95
171
33
156
12
152
98
136
117
161
55
157
112
170
53
150
112
209
55
189
35
166
75
191
66
175
57
148
109
144
36
165
66
144
42
199
63
157
91
155
117
177
72
176
83
151
12
172
114
149
37
155
112
153
109
164
95
160
114
185
49
178
72
195
41
178
84
153
95
174
31
196
52
166
109
198
54
135
34
163
52
178
34
140
46
159
92
152
47
184
43
128
23
120
117
115
96
158
118
136
45
150
49
169
73
155
64
182
61
159
49
185
48
156
116
165
78
146
116
192
49
160
87
163
59
181
43
166
55
180
35
132
101
156
9
148
95
189
64
146
106
150
15
164
91
168
48
161
56
186
33
162
74
132
40
201
46
131
112
129
19
148
56
112
86
163
34
176
80
174
66
148
14
152
108
146
54
113
109
181
81
123
99
158
65
189
49
135
43
151
95
144
102
137
35
164
74
114
111
194
38
127
25
168
71
155
13
140
25
166
91
122
111
203
57
150
30
132
106
168
90
200
52
134
27
114
97
136
110
115
96
154
54
160
51
190
31
195
52
174
85
166
71
198
61
163
40
170
106
174
107
184
52
168
95
172
109
129
115
125
19
146
114
149
55
151
30
117
102
169
74
152
64
141
16
151
38
135
38
160
104
179
56
138
17
115
92
138
41
177
38
106
93
121
110
157
94
160
115
172
31
153
10
136
108
190
58
142
26
173
89
161
66
145
28
133
115
133
114
152
57
178
32
176
97
145
118
147
107
176
75
136
46
127
110
151
30
144
36
198
36
143
40
137
120
209
56
143
55
198
60
121
105
169
107
183
41
184
39
145
54
204
56
170
105
186
57
131
110
149
22
149
29
142
104
115
105
142
18
133
116
142
42
184
72
144
58
148
26
184
42
116
115
195
41
114
105
160
114
174
57
140
45
182
70
181
65
138
99
162
94
141
38
185
76
129
105
140
14
135
107
131
103
172
95
147
11
140
23
129
103
121
8
160
87
180
67
121
113
190
69
156
7
195
63
141
51
177
53
175
56
162
86
143
22
178
40
187
69
202
47
185
55
164
39
202
40
178
36
138
37
163
98
165
86
165
52
152
46
167
58
147
97
149
40
164
75
178
75
192
46
126
110
144
18
145
113
152
30
159
9
155
53
114
100
148
94
160
90
179
75
122
106
179
31
139
17
125
20
176
37
114
103
201
60
196
58
129
109
137
30
188
32
160
104
136
38
186
52
148
57
173
88
169
106
178
95
117
114
135
28
145
21
182
59
164
73
117
106
180
69
156
116
143
50
160
90
147
55
184
57
159
102
137
46
178
66
181
72
128
22
139
118
172
80
131
31
154
100
149
57
164
30
122
108
182
59
160
51
166
62
168
68
168
105
187
39
198
53
134
38
113
105
168
72
193
39
151
32
199
43
152
37
139
102
140
111
129
119
174
90
187
52
133
117
111
104
116
96
133
116
135
111
142
49
122
11
180
81
177
27
177
62
147
105
153
23
125
108
125
22
174
68
171
73
186
74
168
112
182
42
146
40
138
98
135
20
111
92
197
58
190
70
187
68
173
83
158
89
166
38
146
54
169
86
192
64
134
102
184
47
176
47
173
111
166
67
145
29
139
49
169
78
162
82
179
60
136
12
135
105
130
120
185
60
143
108
134
117
206
50
143
55
178
58
147
24
145
51
154
99
116
110
142
106
140
26
143
28
208
56
189
54
168
87
129
25
161
88
154
116
126
23
141
23
140
52
188
63
125
116
162
79
189
36
161
92
173
42
181
52
119
117
170
41
171
36
192
55
188
50
129
26
117
115
199
40
108
99
115
114
179
81
162
54
135
118
152
53
160
99
163
77
134
35
116
114
172
70
182
62
125
110
163
107
151
14
164
92
144
106
130
26
187
49
135
45
174
97
180
50
190
38
150
49
184
49
137
111
175
100
127
30
188
61
153
42
114
100
185
47
125
113
131
112
191
32
191
64
168
71
132
17
143
120
162
62
147
119
154
116
193
44
147
59
140
12
140
120
163
60
168
95
146
107
182
75
106
97
170
95
181
48
143
56
199
38
171
91
160
71
124
115
167
75
178
88
160
110
140
44
172
74
153
57
136
120
180
82
173
82
159
91
106
99
142
103
141
46
173
79
153
58
168
36
130
21
158
94
194
55
199
50
173
50
162
93
111
85
197
56
136
17
157
119
128
119
145
105
169
97
164
79
162
80
122
106
168
75
121
101
168
84
199
51
187
49
121
116
210
53
133
19
176
89
151
26
148
24
145
110
164
89
147
47
146
47
153
20
165
89
116
95
142
32
153
97
131
99
170
74
149
93
154
108
202
43
133
19
141
113
150
20
180
73
143
26
172
61
165
67
185
71
159
89
113
98
173
81
183
63
133
33
153
13
193
48
142
11
133
14
181
29
138
34
155
68
166
84
133
104
162
68
139
40
146
17
154
100
146
58
128
112
158
83
144
20
175
100
138
98
159
59
157
57
164
66
169
87
163
83
180
79
197
58
154
113
123
109
151
10
177
60
124
106
197
52
154
112
123
16
157
88
192
35
131
37
139
18
190
31
170
73
151
37
172
55
118
109
150
49
153
17
142
28
155
43
179
60
117
105
139
100
187
78
189
67
164
74
131
26
180
76
194
47
122
111
125
110
173
50
153
47
195
48
156
102
178
60
144
37
174
52
171
84
180
58
114
103
165
85
164
84
187
48
165
100
125
20
128
14
185
52
135
34
137
99
147
60
175
44
142
32
172
89
111
103
189
58
174
90
200
58
174
83
166
80
176
91
143
31
149
61
171
87
163
95
169
76
176
71
147
26
141
15
147
118
150
101
138
26
162
70
166
109
193
64
167
72
186
80
184
81
198
49
154
41
152
14
132
34
163
88
208
51
197
60
127
117
162
104
172
85
202
43
195
51
195
59
143
107
147
48
201
42
152
28
139
108
148
92
143
31
143
106
172
102
164
66
168
77
182
47
153
13
154
59
158
95
203
55
140
100
129
18
182
45
193
47
142
27
157
117
170
47
177
75
137
34
144
46
112
96
131
23
137
29
176
56
190
53
144
116
141
50
143
35
133
25
171
71
197
40
198
55
119
95
185
79
156
13
146
18
135
103
173
62
188
76
141
17
133
117
160
81
182
66
135
14
172
103
173
69
187
66
154
96
159
116
169
40
122
100
137
109
180
34
172
71
106
98
198
38
129
27
189
74
122
105
129
18
158
51
166
67
137
29
167
56
150
105
125
104
186
42
200
64
138
48
139
25
158
40
173
70
176
89
191
39
167
69
198
37
156
105
169
110
129
103
183
83
109
102
156
57
134
113
148
49
189
54
128
16
167
105
206
48
199
42
188
40
165
103
114
111
184
53
112
95
164
67
158
82
149
27
157
112
160
86
145
120
157
95
171
94
147
19
152
15
145
56
137
33
203
50
161
87
166
73
169
89
172
87
158
105
163
98
160
100
165
88
138
20
108
90
162
78
148
17
166
33
143
16
154
97
157
88
146
37
167
75
113
106
174
56
169
82
158
116
149
31
164
63
129
106
122
99
173
114
173
58
187
36
129
102
153
52
140
113
140
105
140
29
183
31
119
96
172
86
178
54
158
117
182
56
178
74
148
93
131
108
172
75
179
47
158
65
110
86
192
33
143
22
149
13
155
112
147
47
163
102
123
104
173
73
166
77
150
41
175
60
197
47
152
65
164
56
172
92
161
51
128
26
209
51
176
88
133
111
181
50
152
105
151
116
128
11
142
11
114
111
163
70
128
14
193
58
135
102
196
35
172
71
166
53
105
88
106
94
146
25
189
39
158
87
168
89
138
102
181
29
131
26
144
31
153
101
174
59
149
49
188
52
151
100
181
78
152
113
165
102
154
104
162
64
151
48
161
105
141
34
161
95
193
49
204
59
147
37
132
107
180
68
167
91
152
44
154
65
174
103
196
61
158
109
146
36
144
10
191
51
156
58
142
101
147
117
149
35
175
72
199
64
135
13
138
108
165
60
177
99
139
50
159
8
133
108
181
66
177
84
149
59
197
59
203
58
164
85
175
45
109
96
180
34
202
41
134
26
159
98
161
76
166
111
147
108
131
17
142
47
144
115
137
34
151
20
119
115
169
38
113
111
179
56
169
113
154
94
157
86
201
58
135
103
169
87
116
91
145
105
195
47
171
51
145
28
183
52
174
58
156
98
182
73
157
109
115
104
196
44
137
47
171
88
206
55
138
100
158
101
154
102
149
52
150
49
165
69
132
11
145
98
184
63
169
101
198
56
155
119
172
77
186
49
112
92
162
108
141
43
108
87
136
44
152
109
145
108
157
84
107
98
193
69
181
64
119
111
184
33
145
15
119
111
183
85
142
99
175
96
148
115
187
67
142
120
134
118
172
113
114
103
170
47
145
24
186
72
170
36
154
114
153
13
168
81
144
53
137
107
128
10
152
39
141
110
113
94
135
15
187
71
189
59
140
118
181
69
163
70
145
15
167
66
128
115
162
56
112
98
159
48
162
63
200
38
167
114
144
26
136
34
150
18
169
73
150
54
154
117
166
53
173
71
184
79
159
9
167
67
134
109
145
102
175
50
192
36
191
53
182
70
161
72
168
32
142
118
138
41
163
93
152
105
169
90
198
63
139
16
141
52
109
99
112
108
142
50
203
56
146
40
179
55
155
112
190
72
128
111
168
93
144
10
123
10
146
107
145
99
176
80
162
85
182
68
151
34
177
44
152
92
155
115
150
33
186
77
177
42
171
81
147
53
175
102
143
22
163
88
116
112
175
97
178
95
173
106
206
44
194
48
130
11
185
39
186
57
128
100
140
46
125
116
184
60
143
115
195
63
156
61
137
115
203
55
116
94
138
34
174
67
162
99
167
91
134
109
135
12
135
36
133
31
120
97
175
52
199
39
147
101
133
102
148
30
134
27
171
97
156
58
145
101
158
108
134
17
142
112
132
40
174
97
136
17
150
45
148
46
162
87
163
81
137
116
184
63
144
108
174
51
142
103
195
40
145
23
183
78
145
99
193
44
185
50
129
110
161
89
136
100
111
99
144
32
206
50
178
73
124
107
181
63
204
47
149
101
128
114
142
36
168
95
142
33
121
99
127
112
181
28
152
118
143
19
133
22
166
106
171
108
169
94
182
47
163
41
123
8
132
31
158
59
183
41
154
38
111
103
158
69
156
114
177
40
168
92
142
31
141
42
114
101
162
95
159
6
145
118
143
26
157
16
152
46
160
104
166
57
160
7
155
110
165
94
143
17
129
21
107
89
203
56
145
111
141
103
146
11
152
44
136
17
175
43
146
20
139
108
138
112
115
110
179
88
140
116
177
82
143
37
133
115
134
117
146
120
130
119
146
33
182
72
123
113
164
55
195
34
173
104
111
109
170
96
178
87
185
65
140
107
132
30
181
72
209
48
152
52
175
59
191
40
147
28
164
109
144
118
182
52
131
16
106
96
147
60
176
66
136
104
174
97
181
60
186
30
186
66
129
27
186
68
122
101
173
83
180
57
147
16
144
13
123
107
168
32
155
63
178
74
190
45
151
17
165
99
157
62
129
118
120
97
136
30
136
112
183
45
190
50
191
66
137
29
139
114
141
33
163
39
157
109
160
66
129
102
173
88
173
65
177
41
204
59
173
94
174
61
170
90
136
45
153
89
178
79
145
94
141
25
207
56
171
80
179
89
186
65
145
19
144
107
133
110
200
39
148
49
196
40
169
104
185
52
178
48
148
97
177
44
205
53
147
50
178
33
174
75
141
51
178
89
200
42
149
101
146
110
171
51
206
51
145
13
161
60
154
98
150
9
158
65
155
67
179
48
159
9
185
49
145
22
130
28
149
42
171
58
112
91
144
12
146
107
186
78
188
37
113
100
114
106
167
114
154
16
169
109
127
14
109
92
162
117
134
107
155
50
123
101
198
46
146
97
156
16
208
49
177
87
170
108
164
80
160
89
159
83
181
75
156
112
168
95
137
101
198
46
155
109
142
120
155
45
159
117
111
103
202
55
210
54
191
41
160
37
206
49
158
8
115
107
180
61
168
32
146
117
133
22
135
18
140
30
143
21
191
34
157
98
163
76
160
59
158
63
146
106
136
18
188
52
160
34
176
57
178
63
144
49
116
102
178
52
123
117
191
39
169
96
177
57
189
50
136
40
139
10
173
77
137
29
207
58
198
36
192
60
184
67
178
45
155
41
185
77
174
85
156
64
152
99
166
117
146
35
141
26
184
75
171
37
155
95
202
62
158
10
185
41
126
99
141
42
154
102
191
32
139
111
148
19
199
64
162
6
160
9
146
52
171
106
179
58
160
86
173
80
170
54
133
115
150
32
154
106
163
86
162
87
181
65
123
105
180
88
173
74
185
30
176
55
151
21
159
8
143
38
151
20
157
101
153
90
174
66
162
109
146
57
150
114
149
22
147
55
164
113
165
59
156
7
145
34
169
69
164
100
170
90
175
60
159
85
167
58
143
32
124
106
138
101
147
53
199
50
195
34
147
15
120
100
119
117
127
8
173
76
107
101
174
52
156
15
164
108
177
97
179
50
178
31
194
68
155
63
128
14
181
82
155
63
120
112
153
18
120
101
137
106
122
105
147
16
144
36
112
86
187
79
142
102
182
64
194
33
148
22
148
49
141
47
171
68
147
35
202
54
144
114
172
36
127
12
155
53
204
55
199
61
196
40
175
52
174
54
134
101
190
72
119
112
139
97
160
69
145
27
177
89
156
49
164
70
169
51
135
10
198
64
172
74
134
41
192
65
198
46
151
64
189
47
126
108
138
102
150
62
200
53
181
63
167
100
162
91
147
32
146
53
117
101
149
55
182
48
146
43
168
99
172
110
156
13
137
18
182
73
144
14
162
61
124
109
197
42
183
34
202
57
171
60
161
90
126
11
147
44
150
26
143
119
188
58
197
59
173
76
153
23
166
78
123
109
137
18
183
56
139
40
207
50
192
36
148
15
152
98
136
29
118
110
203
57
135
14
160
89
183
47
199
61
174
58
138
47
165
106
147
105
195
59
150
10
151
22
198
36
138
101
158
88
167
98
174
102
153
64
123
107
183
85
172
51
135
105
179
72
136
46
113
94
157
36
145
58
158
7
181
82
163
90
171
49
189
63
194
58
162
111
140
14
173
69
108
101
178
75
161
86
180
46
161
76
117
107
146
116
167
113
151
59
138
18
157
109
151
24
151
57
185
78
115
99
121
13
171
58
113
100
188
48
159
91
131
26
160
94
195
65
144
25
184
70
142
19
134
107
123
20
190
69
177
95
122
8
141
112
151
10
142
18
108
92
172
115
175
76
128
20
118
101
141
21
171
85
183
43
145
20
118
111
109
91
187
64
141
52
174
74
195
58
147
114
119
111
153
102
169
90
167
115
149
112
190
40
157
54
108
88
140
19
149
54
166
103
160
112
165
111
150
106
152
64
174
73
135
25
107
94
151
112
129
12
127
106
201
38
130
116
166
48
149
26
190
34
138
11
164
112
157
66
149
97
158
88
125
102
168
99
136
14
152
93
134
37
168
72
187
74
151
47
132
28
160
89
163
112
164
115
156
8
190
52
151
33
149
107
169
61
172
95
140
105
181
74
135
104
158
114
177
89
152
65
140
101
149
25
157
59
168
61
202
41
146
12
172
73
149
40
192
47
162
90
124
9
140
21
110
100
112
102
136
26
144
29
148
102
170
87
140
101
137
45
152
111
131
112
112
102
128
112
137
118
185
63
142
47
210
53
151
103
145
113
144
98
174
71
120
102
145
45
178
79
116
97
149
23
201
53
182
43
124
15
124
108
137
25
139
20
117
106
163
93
184
47
155
98
169
108
173
29
195
61
148
99
147
103
191
49
131
34
183
73
186
53
128
16
173
65
153
89
170
112
151
106
125
10
164
68
202
55
175
69
189
52
139
23
119
96
206
56
175
101
174
93
199
60
137
27
169
30
179
88
158
8
158
60
150
62
169
112
113
106
188
35
137
29
155
58
167
39
142
114
137
34
189
73
118
97
170
82
202
47
122
9
203
47
160
42
191
49
127
101
159
44
134
28
124
106
187
60
178
60
169
102
171
69
135
30
192
64
195
36
128
100
191
48
189
56
174
109
152
52
176
80
158
118
180
47
149
114
136
102
180
85
176
62
161
58
208
49
172
93
159
98
135
115
144
100
201
43
153
113
158
116
202
45
174
102
170
60
182
78
149
55
129
102
166
96
169
97
186
49
136
15
147
22
156
109
162
109
134
113
151
104
145
97
171
71
183
68
162
106
166
90
183
81
187
37
164
64
169
36
154
89
188
49
143
97
165
77
155
114
201
55
198
63
160
45
150
24
178
50
142
47
126
21
150
53
143
52
163
47
194
61
175
92
198
50
150
104
195
46
189
42
177
44
189
51
176
92
151
61
109
102
181
47
199
37
139
36
161
92
171
69
136
10
113
106
172
106
186
48
172
71
162
102
180
41
167
69
196
59
157
56
152
17
134
27
152
102
176
67
160
81
125
104
154
64
169
107
181
62
194
58
132
27
197
56
132
107
176
75
165
102
135
31
167
78
159
36
165
114
166
81
148
47
198
45
148
96
173
39
151
58
174
46
141
53
158
90
201
60
202
62
168
108
179
45
117
109
138
19
191
38
178
42
175
48
186
78
192
65
142
42
200
45
152
58
106
91
152
57
195
52
145
35
178
51
160
86
152
53
113
92
175
82
169
88
181
88
142
17
109
89
163
111
149
51
134
31
151
103
177
54
185
75
175
48
126
99
176
96
153
90
131
18
184
55
179
50
113
106
160
48
161
83
110
94
134
107
147
100
142
20
163
76
135
15
152
20
129
10
172
103
166
92
141
52
134
115
183
71
178
92
205
55
131
14
164
112
106
87
136
11
157
91
173
68
170
92
156
109
137
13
178
65
172
96
187
49
168
72
181
85
170
67
166
68
153
65
149
112
172
79
166
71
165
58
179
32
153
38
188
30
144
21
174
69
175
62
150
9
139
116
159
110
162
78
146
56
146
117
138
49
146
35
174
78
166
71
151
48
159
83
170
101
164
67
126
102
158
67
130
13
186
78
168
95
173
53
195
46
144
44
192
39
150
112
154
112
171
50
158
118
149
37
177
101
126
100
138
14
154
60
139
15
197
52
181
67
141
42
125
22
203
57
146
38
192
37
137
44
131
118
137
27
175
85
137
11
176
84
157
96
131
14
128
112
151
98
166
67
127
27
206
50
130
16
174
42
172
113
149
52
191
40
137
118
171
56
139
107
150
10
187
73
150
115
186
69
177
35
144
103
178
57
170
72
181
72
184
50
165
96
136
117
114
113
141
17
130
14
159
91
168
94
134
106
149
116
146
117
165
90
146
40
192
42
182
50
153
59
152
104
190
52
143
22
128
104
137
33
171
97
148
111
191
57
139
51
161
58
133
26
191
57
150
95
127
102
156
92
203
41
152
100
130
111
131
29
155
59
205
56
150
22
144
25
140
110
142
105
166
75
195
47
173
67
175
49
164
59
162
59
169
96
180
82
133
120
167
113
191
72
144
48
154
117
150
91
172
52
185
37
141
29
182
48
152
45
208
55
173
89
206
49
170
79
208
50
135
20
137
44
184
76
106
95
156
64
173
71
147
19
176
61
164
80
132
113
163
90
172
68
182
65
171
90
145
39
166
95
139
116
110
95
188
30
131
24
173
81
145
50
196
42
182
40
157
68
185
67
192
32
130
114
171
93
161
68
153
103
136
18
167
82
134
43
152
100
187
77
191
58
126
15
179
82
154
59
190
51
171
57
142
110
154
116
127
26
184
71
112
87
158
119
156
99
148
13
162
75
185
72
141
16
165
110
161
81
137
41
155
109
132
28
203
55
137
115
144
46
145
30
150
94
137
44
176
32
175
91
158
54
106
87
135
120
171
70
142
44
130
24
153
23
139
14
150
114
161
72
163
59
176
83
204
60
190
71
144
37
149
115
135
118
160
107
199
64
187
64
179
74
172
99
151
59
146
95
162
95
189
33
176
102
147
60
183
73
140
120
136
104
199
57
176
45
160
112
164
77
160
72
176
80
170
85
156
117
154
66
172
70
181
61
129
29
151
116
191
67
172
74
193
49
164
98
131
16
149
13
167
82
156
41
145
27
141
108
140
119
163
100
159
11
124
103
176
92
138
19
184
75
135
14
162
102
131
15
189
68
119
107
177
92
147
118
196
42
162
72
139
22
130
16
145
55
113
99
184
71
136
13
170
59
111
103
136
15
151
42
182
52
165
97
148
101
183
61
110
97
129
22
147
36
168
48
175
105
149
20
126
19
160
103
130
16
177
91
153
101
125
12
191
36
201
50
152
55
155
39
110
92
149
28
206
49
151
117
193
38
146
43
113
103
201
44
164
51
188
50
148
113
173
111
181
68
180
48
129
100
106
92
176
44
170
88
173
85
125
109
149
61
161
89
156
113
201
61
146
117
170
93
190
66
150
93
153
41
126
108
161
53
142
22
114
110
166
36
139
10
132
19
183
72
123
102
166
116
127
98
202
59
155
86
113
103
194
70
195
42
140
108
189
63
148
50
178
54
175
79
198
61
148
38
178
82
193
50
158
110
128
19
145
35
135
117
167
62
162
40
132
118
167
63
109
104
118
112
139
120
162
82
167
68
182
53
168
89
140
50
133
105
137
20
162
109
131
35
165
91
139
43
151
32
140
47
166
96
135
112
189
56
206
50
188
69
126
111
158
94
179
82
145
18
126
105
181
68
164
74
176
50
140
111
169
110
139
21
168
97
163
105
160
63
157
101
139
52
135
37
128
112
149
12
194
62
117
112
130
27
191
66
148
49
119
117
164
67
173
78
153
105
160
91
111
99
171
95
178
38
159
44
160
106
154
40
144
53
205
57
160
10
146
18
162
40
171
102
148
55
143
55
140
47
129
108
190
73
153
59
133
9
146
54
112
96
169
61
159
88
130
35
153
99
203
46
159
41
139
100
167
65
163
32
141
12
152
104
160
6
146
94
191
59
190
41
134
29
204
57
136
113
156
47
192
69
182
31
154
60
137
28
168
90
132
110
140
117
168
93
134
108
165
61
140
31
204
57
110
92
156
105
150
117
134
29
158
62
145
18
145
120
173
99
182
65
178
87
174
70
137
105
166
68
124
100
140
38
110
99
172
44
179
58
147
119
121
99
198
42
140
34
164
94
113
107
137
39
180
89
165
74
141
22
206
50
152
94
139
38
175
74
124
116
174
77
182
37
161
94
167
100
130
25
134
42
196
41
162
67
121
8
139
50
114
105
172
33
163
93
168
28
148
102
146
96
128
104
177
73
155
114
148
96
182
72
159
34
155
54
204
53
115
96
147
26
192
67
135
99
178
84
150
98
186
72
168
49
164
99
152
38
150
91
139
11
166
36
128
25
153
109
138
47
150
110
190
64
105
94
196
42
167
86
197
59
126
102
139
16
184
72
171
38
134
18
181
88
130
115
170
80
107
100
141
44
133
10
170
52
129
115
184
59
200
42
159
88
187
49
166
55
137
46
165
50
138
39
113
97
136
47
141
42
129
26
140
12
183
36
172
76
132
26
143
117
175
58
158
91
144
12
172
64
137
12
132
13
146
54
149
114
160
100
176
47
205
42
139
39
158
114
114
91
129
116
145
13
164
56
169
57
149
108
139
12
155
103
163
109
160
116
175
57
187
57
158
96
162
110
137
119
123
115
142
13
128
118
163
77
201
62
142
99
148
115
176
96
113
112
162
34
163
100
169
105
116
105
193
33
189
63
166
99
192
55
157
10
191
70
122
105
181
71
156
17
134
110
194
61
153
10
153
44
131
23
123
13
140
18
183
55
138
27
117
104
164
85
208
57
167
107
157
50
147
113
134
119
137
99
171
88
136
15
156
106
175
86
159
109
148
54
157
113
135
15
123
107
176
48
147
107
202
49
161
40
137
117
147
41
155
11
151
36
170
102
177
59
187
54
111
100
165
85
145
103
148
46
166
96
119
116
164
70
161
67
150
20
181
46
142
24
190
49
115
110
119
96
186
74
168
85
145
120
167
56
113
108
194
65
154
100
144
45
127
112
124
114
157
114
154
20
180
77
201
62
127
13
113
97
188
77
172
90
141
104
190
57
152
113
160
85
145
116
209
48
178
28
136
13
148
45
149
106
174
103
144
118
116
98
195
57
160
53
172
85
136
39
142
101
139
14
122
98
167
39
210
55
194
36
186
75
174
68
146
34
150
119
123
13
143
17
185
55
124
14
160
118
170
87
202
52
161
94
195
39
145
45
182
63
135
105
183
59
196
36
149
26
185
68
109
105
170
77
138
118
128
98
169
57
170
70
123
117
183
82
130
15
171
73
170
33
147
33
199
48
144
101
142
15
142
29
115
109
157
68
193
50
136
22
168
108
162
107
160
8
177
87
134
20
203
42
147
19
124
8
149
100
142
23
130
104
188
70
123
113
139
45
157
14
187
41
173
40
199
57
135
112
204
47
170
53
186
73
187
56
152
11
113
106
135
19
123
108
160
82
138
37
184
70
129
29
149
14
178
64
130
29
175
97
194
61
190
72
170
60
148
109
152
52
114
111
133
114
146
31
183
70
128
103
173
108
170
39
185
57
144
51
166
84
188
74
121
102
186
68
130
110
132
112
167
52
185
36
162
54
187
78
176
82
145
95
155
62
110
103
147
28
174
71
159
69
167
35
183
85
183
55
133
106
173
110
141
37
202
50
191
54
157
110
135
30
163
112
165
113
121
8
129
117
133
38
143
44
166
69
181
87
151
55
171
68
200
38
159
42
163
56
137
103
190
50
173
90
149
116
178
73
149
102
175
38
184
78
191
53
180
70
177
59
113
91
115
114
163
82
148
94
142
25
151
18
141
100
175
31
143
10
145
30
150
61
150
18
133
39
177
79
171
76
179
36
200
45
147
57
156
55
200
55
148
28
147
100
201
43
149
18
156
87
144
101
170
113
162
87
187
71
189
56
180
77
155
104
151
17
176
87
131
104
117
103
182
50
148
35
177
82
176
69
169
112
155
87
115
108
139
10
173
71
175
85
181
75
168
37
182
82
208
50
155
60
187
56
175
102
155
86
109
94
196
56
191
68
142
40
176
98
163
44
191
47
174
81
149
49
171
56
172
96
145
116
169
84
199
38
128
30
127
119
132
35
112
105
110
106
184
68
137
43
170
69
206
55
164
93
145
113
161
104
132
25
150
102
169
99
203
50
125
100
123
9
152
37
156
43
136
13
170
94
134
29
145
48
154
41
143
56
134
14
131
18
166
69
162
109
129
31
184
62
156
54
132
30
161
94
168
32
151
99
146
105
149
107
159
34
181
44
186
66
173
113
162
88
156
87
170
53
192
32
205
45
139
118
142
36
158
12
159
46
139
19
152
97
174
34
139
34
136
30
130
35
169
85
141
110
114
108
149
31
185
68
150
62
190
70
147
16
153
46
177
72
189
51
154
57
117
111
158
64
184
80
170
116
185
43
159
48
188
73
163
108
166
56
142
24
176
31
147
45
167
83
187
71
179
59
182
74
172
85
137
40
154
59
151
120
127
20
154
47
191
60
170
95
130
116
132
10
165
72
132
15
134
24
149
11
164
80
200
41
153
53
142
24
159
66
132
20
146
16
106
98
127
114
187
52
132
39
175
49
110
97
193
45
187
47
129
29
145
45
140
19
165
106
108
94
111
96
166
104
152
56
153
109
168
104
130
108
140
30
178
42
167
98
199
60
161
79
159
87
178
64
161
68
147
104
128
19
119
104
107
92
162
112
149
116
153
64
193
45
137
104
147
11
166
35
201
62
148
53
175
63
190
48
153
54
192
37
170
86
128
22
171
96
166
109
207
54
143
39
174
75
183
76
124
22
154
54
165
93
132
31
143
112
156
39
191
39
179
82
146
43
147
103
175
87
191
45
116
106
186
76
157
56
170
64
137
110
136
120
162
113
151
10
194
51
138
112
124
115
184
84
150
44
176
86
168
91
166
79
149
14
143
14
148
14
182
60
123
104
145
44
168
100
153
21
183
32
175
92
194
57
175
85
207
48
184
63
155
41
144
44
152
16
192
43
167
55
185
67
183
76
140
49
192
62
105
93
154
66
169
101
163
33
197
48
121
96
170
42
140
42
144
50
129
112
181
41
128
103
193
56
149
103
151
25
148
11
168
47
151
16
173
78
164
80
123
15
141
29
187
65
165
65
121
10
142
100
168
74
166
87
189
41
197
60
208
58
170
76
173
87
173
79
172
50
152
111
149
97
152
55
142
43
156
41
149
109
111
89
163
38
171
116
163
35
176
78
150
62
138
118
137
98
150
16
123
112
188
49
193
34
147
113
149
53
159
86
148
113
159
111
142
100
206
48
198
55
194
66
179
95
182
67
195
40
139
115
145
102
145
106
146
94
181
77
148
19
189
35
197
36
122
16
160
56
105
96
131
20
132
98
161
102
184
80
177
49
145
107
132
34
146
102
208
49
153
48
151
41
205
45
162
72
161
73
111
101
147
56
166
73
173
59
171
92
142
18
188
50
147
40
197
58
190
45
165
82
113
107
189
46
178
82
146
35
154
112
139
25
175
61
164
79
148
21
157
93
161
58
169
86
196
40
166
92
178
54
188
76
169
90
188
40
179
69
121
106
150
60
160
96
181
45
134
16
162
61
121
9
127
106
204
46
166
76
203
44
170
63
184
63
153
95
195
60
146
24
169
61
140
116
164
58
192
37
114
94
141
106
199
57
160
99
185
81
140
100
183
75
134
11
140
117
135
14
164
92
139
38
185
29
158
44
142
20
161
73
144
36
156
62
123
17
174
76
176
35
146
47
130
11
175
82
175
101
133
101
112
97
177
69
162
49
157
87
195
55
155
62
149
109
138
10
193
42
168
53
187
78
175
68
153
45
207
50
138
24
149
95
188
58
169
85
147
41
198
56
153
56
147
9
155
16
113
99
157
48
142
104
192
67
180
73
152
93
149
105
154
51
197
59
252
28
261
25
342
49
345
48
331
74
250
72
324
53
356
47
216
17
157
80
264
72
238
26
339
46
161
78
229
101
321
80
211
109
194
20
306
87
341
43
288
84
344
55
298
81
277
72
342
55
299
82
301
58
338
44
353
42
311
83
208
13
201
26
300
85
360
48
289
46
194
118
233
22
174
88
335
59
313
82
242
8
287
87
197
35
277
71
246
13
314
61
205
16
319
62
358
51
318
75
224
38
362
46
323
69
346
47
208
48
236
28
208
21
163
80
320
81
251
76
337
47
316
77
351
48
235
27
304
61
331
63
281
47
236
38
202
25
360
53
325
60
327
59
258
69
221
1
345
46
220
116
344
54
261
13
279
33
227
27
182
98
236
102
329
63
362
51
328
70
284
50
172
88
257
33
343
43
347
46
217
110
203
113
335
70
364
49
316
83
365
55
314
59
249
73
200
30
370
54
259
17
235
16
245
24
207
115
360
51
334
53
300
84
264
19
224
20
299
55
314
80
254
31
192
116
231
13
273
27
218
110
368
55
308
79
335
66
191
117
171
109
322
60
276
71
328
72
226
26
221
46
251
13
286
82
292
84
239
25
211
115
329
72
296
81
346
46
227
18
210
24
261
13
308
65
210
114
282
44
322
60
361
56
265
34
296
89
221
11
194
31
171
82
212
115
328
62
300
86
275
69
206
49
330
66
355
43
353
49
213
47
343
58
322
70
258
72
296
79
262
71
240
82
198
39
309
87
264
30
303
63
343
50
246
22
317
56
232
106
254
22
241
94
285
79
323
62
157
88
300
61
270
28
218
50
201
22
237
26
163
103
199
36
325
55
292
51
334
54
317
76
225
109
258
15
287
47
240
31
287
49
339
62
250
74
313
87
209
48
207
48
200
43
360
51
344
45
357
43
329
58
297
82
348
57
285
49
215
112
339
50
188
118
256
71
258
69
326
51
324
81
252
22
246
80
277
38
300
88
326
55
313
58
246
18
367
56
239
94
197
27
304
82
281
38
270
30
207
24
239
84
234
102
230
95
294
81
311
61
283
48
201
25
242
20
261
69
256
70
299
61
319
79
261
27
246
32
245
28
197
29
267
71
341
62
320
55
289
47
175
102
239
94
283
41
325
77
292
56
287
84
320
63
279
43
199
119
201
39
181
115
195
116
217
107
348
54
179
103
341
53
354
50
209
53
341
49
325
73
240
89
298
80
334
71
344
51
245
77
245
13
340
54
249
8
231
100
197
24
244
12
241
22
291
55
253
21
324
75
226
111
236
18
327
52
333
61
257
29
264
29
301
87
314
59
266
31
212
52
224
105
249
10
331
67
296
88
310
63
362
52
244
82
302
60
309
87
196
112
253
15
267
33
222
102
205
47
334
62
220
46
343
56
202
23
220
111
277
31
350
46
332
69
264
34
261
33
257
20
337
58
207
12
363
47
232
10
240
27
250
21
338
45
256
23
258
33
242
20
233
92
284
47
275
74
322
59
278
73
197
39
209
12
196
26
287
81
266
71
280
74
308
85
223
13
321
65
270
74
343
61
321
63
237
35
324
71
268
18
258
13
230
100
203
45
235
27
272
37
337
58
297
81
220
19
241
22
222
116
252
74
367
50
206
112
305
58
267
31
207
16
241
22
344
49
349
45
329
55
247
22
244
81
321
78
249
15
209
13
229
31
342
64
200
38
299
84
214
109
175
102
323
76
342
54
296
84
323
61
340
58
174
95
320
73
298
81
277
73
230
42
306
59
200
37
238
85
328
64
256
72
240
92
340
63
236
31
318
60
205
48
324
81
244
34
195
24
326
78
345
60
234
91
293
54
278
42
211
20
264
31
303
87
213
115
195
40
299
90
276
42
307
85
243
29
269
33
244
79
351
54
323
74
252
32
295
51
266
32
215
19
265
29
172
103
286
78
346
47
282
38
247
81
202
31
265
26
371
56
203
113
347
60
314
61
227
104
220
14
198
116
326
76
228
105
227
41
318
64
333
47
360
49
324
63
225
106
328
58
269
29
340
45
245
15
370
53
227
109
225
112
326
64
344
55
206
35
320
76
237
99
301
60
269
30
225
39
365
54
272
35
217
49
204
14
217
17
191
118
221
11
236
94
345
46
300
55
306
58
277
41
301
83
219
47
181
115
360
48
250
72
300
83
275
24
356
54
203
31
340
47
314
60
331
60
197
37
338
52
253
23
363
49
244
24
362
47
162
79
231
101
280
38
299
82
339
59
339
53
340
49
327
66
318
56
228
109
243
81
357
44
314
58
230
104
240
94
211
52
204
15
293
58
230
14
357
48
356
50
184
105
324
64
247
83
285
84
200
26
277
27
206
115
250
23
277
41
187
117
220
0
294
80
282
35
255
31
294
52
221
11
204
48
243
89
259
71
239
88
201
114
360
54
285
85
361
46
365
55
247
73
328
51
317
82
268
30
319
59
306
62
236
10
205
117
323
60
327
76
284
45
332
61
302
86
230
103
240
87
346
43
202
117
281
42
208
113
336
48
198
35
200
42
334
62
331
71
339
54
285
81
217
2
269
18
246
32
323
54
156
83
214
112
258
29
371
54
209
110
281
43
236
17
261
68
323
70
334
65
163
84
329
62
180
103
220
108
331
48
246
29
301
84
349
51
318
79
343
55
303
85
176
97
235
38
330
58
244
90
363
51
246
78
277
31
198
35
209
110
342
56
333
63
304
61
349
44
324
56
351
52
310
78
194
117
204
114
255
29
340
46
269
30
194
35
235
17
305
85
225
23
333
52
310
82
330
49
240
92
358
53
333
65
210
109
240
26
220
108
348
45
266
34
224
114
265
67
337
51
360
55
371
52
326
61
184
115
233
23
232
108
330
68
368
52
340
54
249
79
236
103
304
88
298
58
239
21
340
57
276
43
310
81
286
78
230
40
225
114
234
26
299
80
274
69
201
21
194
28
301
58
320
62
358
43
233
93
357
45
227
105
350
42
254
31
262
24
326
62
332
65
232
34
302
60
234
95
332
68
178
95
215
114
171
98
235
100
333
56
362
50
331
53
252
23
212
21
292
84
197
39
249
76
257
11
223
45
222
0
247
24
294
89
232
32
165
81
324
59
238
26
197
40
296
53
185
114
235
28
355
42
285
45
232
92
268
71
353
55
322
59
358
47
325
68
202
44
201
47
225
46
196
40
225
15
300
58
257
17
281
35
351
42
213
47
231
19
320
55
346
62
240
91
327
64
285
77
270
32
327
67
248
23
274
71
360
48
158
80
259
20
240
84
328
55
313
80
233
19
271
37
342
63
239
86
323
71
360
49
321
82
261
29
223
104
252
15
301
80
329
75
343
53
254
20
254
10
263
29
326
72
191
21
243
21
350
51
261
32
324
76
235
14
282
77
327
63
249
15
268
70
253
75
182
111
229
14
248
15
342
55
323
65
182
113
180
112
235
17
327
66
290
55
165
99
291
53
231
21
245
80
234
12
275
37
245
82
294
87
297
54
367
55
341
49
231
24
342
61
290
78
209
47
228
104
358
49
307
62
228
110
275
74
360
53
324
68
326
58
261
68
267
25
245
30
317
60
259
70
265
19
368
57
284
78
325
58
325
68
297
59
230
26
199
31
239
83
317
83
354
47
204
45
299
90
287
77
255
20
357
54
273
35
330
73
323
82
330
56
350
58
318
79
346
48
215
118
340
44
178
112
283
45
317
81
229
32
264
30
301
59
357
48
322
61
368
55
328
50
195
22
322
61
268
35
315
87
214
17
239
83
331
57
236
36
258
28
280
74
296
87
300
87
321
80
275
76
289
79
340
47
208
22
264
69
214
5
247
74
296
54
308
85
232
9
228
24
255
28
304
89
278
31
320
63
165
81
280
44
260
27
281
47
312
61
246
27
170
98
341
58
370
56
197
26
202
119
314
57
329
63
343
62
332
59
305
90
161
80
186
114
245
25
362
48
204
51
327
67
323
74
229
98
252
23
199
41
173
91
338
46
199
39
325
73
331
67
233
32
332
53
268
28
279
41
295
85
302
83
366
49
290
83
368
51
234
96
327
56
268
25
348
52
250
32
359
47
244
13
311
61
245
77
358
57
273
75
207
33
234
28
345
49
222
51
270
30
175
109
230
25
161
100
234
105
245
85
332
71
337
49
297
90
228
15
338
53
314
86
271
70
291
50
283
46
207
51
171
97
204
51
291
78
363
50
288
51
312
59
349
56
277
73
322
73
315
82
297
57
272
29
331
60
355
54
203
18
353
50
163
102
179
113
208
51
270
23
277
71
276
74
356
52
272
71
322
79
343
43
314
81
203
23
224
102
310
63
222
14
279
80
227
101
334
56
312
86
296
58
262
67
198
26
313
79
207
110
354
45
197
33
262
28
281
41
182
110
244
84
197
37
348
48
339
52
332
68
355
47
265
16
198
28
235
34
286
47
249
30
262
69
229
104
176
93
327
75
361
52
259
68
204
38
173
90
294
79
237
97
211
48
360
51
341
65
294
88
167
89
249
28
222
111
240
83
357
53
187
117
206
26
214
111
251
76
310
88
330
62
322
56
227
111
175
92
210
10
271
25
341
61
175
94
296
59
323
64
219
112
276
37
333
63
264
26
288
76
170
106
353
48
325
68
226
45
224
103
172
108
238
101
327
56
234
11
275
28
250
74
337
52
324
57
285
81
176
113
189
114
229
108
316
76
299
54
254
22
197
24
297
84
312
83
229
102
242
82
237
32
337
57
324
63
332
71
308
88
256
68
358
50
365
55
221
42
319
80
197
119
320
78
228
106
338
48
320
73
195
115
341
53
367
49
234
106
169
96
222
115
236
89
222
106
326
77
219
105
354
44
315
83
344
61
259
26
315
61
325
77
333
73
286
78
199
36
233
94
273
74
225
105
205
118
197
23
236
34
172
102
326
53
265
24
276
73
163
78
347
42
311
82
225
33
170
83
359
45
349
47
194
23
303
57
293
89
207
27
242
88
212
16
300
85
352
46
356
53
302
89
198
25
304
82
247
78
239
86
325
76
233
103
217
48
242
83
164
102
329
68
172
83
166
78
206
23
269
29
219
111
226
41
278
39
264
21
283
83
345
59
234
94
343
50
235
26
254
75
321
76
285
82
204
117
329
68
197
30
267
68
180
110
309
79
224
112
235
33
312
60
249
22
337
54
344
57
244
11
283
82
228
36
289
81
327
64
255
68
370
54
249
14
296
55
185
114
235
97
324
57
275
25
303
59
333
73
329
71
251
15
237
96
262
24
243
27
298
60
201
22
308
78
364
50
355
54
194
26
179
113
329
71
306
64
309
60
204
16
342
48
191
16
242
87
281
76
296
54
267
69
326
69
342
46
365
50
339
54
321
73
262
16
334
47
235
12
224
112
244
7
307
86
281
32
357
57
229
37
364
54
276
75
337
53
237
30
329
53
352
49
317
57
335
53
245
8
366
53
347
49
212
6
362
50
216
46
249
31
227
47
183
114
233
24
319
61
220
105
191
112
258
72
156
92
216
117
231
95
192
118
318
78
210
112
258
17
304
86
235
18
259
21
248
75
272
28
200
24
220
108
209
13
270
21
324
74
327
70
338
66
340
45
322
64
273
76
292
56
298
82
223
44
271
27
271
33
298
58
199
21
369
54
231
103
193
30
313
64
290
87
218
51
179
114
319
82
178
113
198
29
326
58
335
66
224
107
360
49
334
64
278
32
194
35
323
55
319
75
332
63
368
50
300
59
249
9
282
35
356
54
196
37
200
37
230
104
314
65
213
110
320
80
363
47
346
59
369
51
289
79
354
47
181
98
343
50
359
55
243
80
308
79
320
73
251
30
308
88
253
22
362
49
342
60
331
55
280
32
322
80
157
81
288
49
215
115
342
48
346
51
215
48
314
77
270
29
287
78
323
63
284
38
303
90
284
76
266
31
268
31
201
26
263
22
178
113
216
2
207
21
303
82
298
61
251
72
205
27
308
88
241
81
270
37
300
83
257
28
330
52
196
25
264
23
335
59
242
17
240
85
292
80
333
66
216
5
278
29
344
46
237
102
335
61
336
47
243
30
208
50
336
52
347
42
325
79
354
56
187
114
235
25
207
118
291
88
253
68
325
67
234
100
202
42
232
97
314
65
267
72
326
64
244
14
352
51
331
64
350
49
230
97
237
96
199
24
355
45
302
89
364
55
284
49
221
49
323
73
212
119
267
31
278
33
159
79
300
80
329
75
242
91
327
67
173
93
230
98
328
72
228
108
214
51
229
108
327
58
283
83
238
20
230
103
290
54
260
21
334
48
200
37
210
112
171
102
366
47
241
87
263
31
250
28
282
41
287
78
250
10
238
99
235
11
330
63
193
20
267
25
240
25
182
115
241
96
170
96
356
49
211
110
248
81
290
79
352
46
198
39
236
102
204
111
352
53
228
24
338
60
342
50
238
9
273
29
308
65
237
94
335
56
302
57
240
31
360
46
321
82
252
73
279
45
300
88
236
34
367
53
255
30
363
53
267
19
240
90
341
50
251
18
170
100
218
117
171
107
314
63
350
43
257
30
232
12
363
56
350
55
205
29
225
36
214
21
284
75
222
19
255
73
317
83
251
32
266
71
222
103
226
9
239
86
324
56
322
73
348
42
262
14
176
90
278
35
260
12
353
45
355
44
344
48
197
112
364
53
310
85
277
38
296
88
326
69
233
28
357
45
337
44
358
46
265
18
206
28
355
44
194
28
217
52
296
59
286
85
281
40
227
110
322
70
314
84
231
9
302
60
207
116
333
47
199
21
300
89
246
82
233
7
253
33
354
54
356
49
312
64
298
56
332
58
248
18
295
82
238
36
227
33
305
84
237
93
218
51
202
34
364
56
285
41
271
37
270
72
211
114
299
87
305
60
284
42
204
112
296
60
225
104
356
54
230
42
327
56
250
26
287
47
351
42
274
69
321
81
236
94
271
75
343
48
239
97
339
49
325
64
277
31
274
74
229
43
178
109
270
36
277
27
330
73
253
72
171
108
264
72
295
90
191
15
220
12
284
82
341
58
344
58
340
62
263
20
260
69
334
70
230
38
315
65
251
25
248
78
197
119
277
31
208
53
321
83
209
111
204
51
269
22
288
84
289
82
358
49
258
72
197
30
345
52
241
19
185
111
326
53
203
114
328
56
363
56
345
61
238
26
204
47
341
44
195
40
283
78
246
19
293
83
308
59
329
57
209
111
234
35
210
23
283
81
348
47
275
76
346
45
271
28
277
77
167
107
241
91
348
58
359
57
238
15
327
67
318
78
270
19
280
35
262
33
276
38
298
87
353
54
200
24
307
61
283
45
244
33
327
70
255
72
284
82
263
29
351
42
278
44
312
78
327
60
251
32
208
109
311
81
287
81
343
62
156
92
340
45
232
104
213
110
323
59
161
89
336
46
296
81
172
107
223
19
220
104
219
18
242
92
221
13
226
102
252
12
241
7
329
52
353
53
325
59
346
58
236
16
354
56
350
45
221
104
221
19
306
87
346
46
212
116
196
25
218
45
236
95
306
64
192
116
348
41
206
47
337
56
199
40
281
46
339
44
321
63
240
90
164
92
278
37
294
57
274
31
323
54
366
52
344
48
355
50
268
69
281
36
233
36
356
44
336
66
208
40
223
105
240
24
314
78
340
53
239
87
203
116
315
81
211
11
235
96
265
15
343
59
295
83
357
45
331
58
345
51
366
50
322
72
251
23
230
104
171
91
323
54
165
103
335
55
343
47
246
76
293
54
220
112
185
112
301
81
284
49
281
78
306
64
249
79
266
28
313
64
321
79
358
44
247
33
280
41
283
81
246
24
339
53
335
61
319
81
361
53
269
34
215
7
349
50
345
52
340
65
313
63
242
80
177
112
308
84
160
99
247
76
235
106
346
56
360
54
231
28
261
73
320
62
192
22
228
41
320
63
192
26
336
64
209
111
213
19
248
80
244
89
228
16
275
38
355
51
333
63
320
63
301
89
260
32
178
112
206
11
252
33
207
34
264
32
225
104
343
57
325
74
288
83
347
47
240
82
360
50
231
111
361
55
231
11
337
51
261
20
325
71
356
53
266
30
202
112
286
43
335
50
302
63
210
9
275
38
329
67
173
98
364
53
275
31
234
19
311
82
319
59
364
55
341
49
355
56
192
116
195
118
232
94
308
86
226
113
319
74
168
108
270
38
334
62
234
30
228
107
177
110
325
73
288
49
172
98
324
77
201
21
259
28
361
46
239
83
257
23
294
57
328
59
198
113
207
50
334
49
261
28
342
61
308
79
338
62
227
32
268
71
337
45
301
84
334
50
365
52
197
29
332
51
331
63
225
41
350
58
339
61
346
58
207
47
201
42
210
10
278
33
286
46
344
46
335
46
229
102
193
114
317
80
329
55
211
110
306
60
232
38
252
22
329
72
246
74
282
81
347
53
354
49
166
104
342
48
228
17
331
72
367
50
352
58
257
24
342
52
229
27
324
72
216
107
342
61
235
38
190
112
341
58
230
37
309
78
283
77
368
56
215
47
290
84
173
103
267
26
347
43
179
112
159
88
225
108
331
72
190
112
194
33
235
35
263
26
211
115
291
84
335
47
234
36
339
60
213
114
304
61
182
115
277
42
194
27
232
27
329
63
162
79
215
49
319
78
256
18
201
19
240
23
198
112
344
56
343
61
219
105
278
34
273
33
248
82
258
68
197
27
242
91
351
56
264
23
341
64
325
62
238
93
343
50
190
113
340
60
271
33
247
18
251
29
207
12
272
24
309
85
310
58
293
54
230
31
288
77
315
65
232
29
255
20
275
33
301
61
338
64
332
60
156
90
295
87
315
86
247
19
280
44
233
8
232
22
259
29
205
37
220
51
174
100
288
78
293
84
279
77
182
112
330
57
305
90
256
12
155
86
247
13
353
48
318
81
232
108
336
70
216
106
245
83
215
115
225
47
341
57
234
92
201
22
315
64
264
24
232
100
233
104
201
42
362
48
253
24
330
64
204
50
236
100
275
28
231
105
251
72
324
74
345
52
243
33
306
60
344
52
363
50
247
13
198
43
337
61
333
49
215
19
331
74
329
64
362
48
295
89
229
21
219
44
275
30
364
46
207
52
269
34
356
45
194
27
325
68
243
24
217
109
232
108
264
17
297
57
329
58
220
12
262
69
352
43
235
38
284
82
232
39
225
40
183
115
326
54
315
83
310
80
283
40
244
80
203
22
326
66
323
74
301
89
211
8
366
49
176
110
317
81
219
106
253
16
259
16
372
56
330
72
353
53
343
55
246
16
363
54
282
46
364
54
351
44
313
61
339
54
237
37
210
52
282
81
192
21
321
62
286
49
235
98
228
41
240
16
359
57
207
27
242
16
272
25
199
115
195
23
330
62
301
81
290
87
240
20
353
50
264
71
233
94
210
111
322
61
282
43
351
50
329
77
351
49
330
52
226
23
279
78
226
104
236
99
159
79
237
27
312
78
343
49
278
43
348
45
287
47
214
110
322
82
281
74
280
46
248
77
189
114
244
33
325
59
206
28
301
62
321
63
346
59
262
28
324
56
351
54
349
45
211
11
294
79
226
11
253
30
337
57
301
63
282
47
211
43
343
42
232
35
346
58
207
52
253
16
196
37
206
113
308
64
315
86
318
59
217
5
309
79
308
61
195
25
230
104
229
44
236
90
202
116
269
70
323
54
236
28
353
43
360
53
241
95
361
49
203
15
239
8
347
46
157
95
316
86
292
78
220
112
215
21
220
19
219
3
276
29
314
77
231
36
285
42
284
48
294
51
218
111
244
28
292
53
334
64
324
57
321
77
231
23
157
82
312
82
231
98
266
27
241
84
269
19
231
16
231
105
226
43
235
11
351
48
253
19
337
68
207
23
203
117
287
86
253
33
299
82
267
29
267
33
236
91
290
50
333
72
297
58
299
80
213
7
351
56
210
24
270
74
273
24
170
84
202
17
265
66
321
75
323
61
212
119
347
54
171
109
338
54
221
115
274
26
361
49
191
116
260
66
327
58
222
113
213
7
230
101
326
74
311
65
204
16
348
54
240
34
340
43
339
53
173
98
324
79
211
11
226
104
192
17
364
56
212
17
270
37
361
48
174
90
202
46
361
48
255
26
216
117
245
30
180
115
274
27
215
109
334
58
186
115
355
45
219
51
346
60
193
115
263
21
337
45
358
54
236
96
202
34
305
84
313
84
284
82
239
95
281
79
315
59
274
76
229
16
197
39
208
22
299
54
324
76
267
24
212
113
232
32
284
49
269
22
208
51
208
114
276
38
286
80
251
20
246
29
238
102
274
25
233
99
352
51
263
22
287
44
313
85
332
59
263
29
211
11
211
8
303
57
270
34
262
26
195
32
248
75
327
54
194
117
216
20
359
57
345
56
332
63
209
118
299
83
338
60
308
81
312
88
233
96
324
64
255
17
333
65
248
83
232
104
218
21
238
31
212
111
332
68
252
31
244
23
234
95
314
64
179
111
311
65
248
17
243
9
229
41
255
14
205
18
353
49
257
25
244
21
226
35
196
35
319
64
207
49
254
32
294
85
305
87
325
78
317
76
238
97
291
88
334
68
236
15
249
24
242
30
300
82
326
67
213
53
335
63
334
47
317
85
338
66
272
39
242
84
224
36
367
54
360
46
341
46
257
74
291
55
358
43
278
36
327
58
223
107
248
75
349
51
290
53
311
82
265
72
224
11
318
76
228
112
329
71
228
11
188
112
312
87
293
79
317
64
261
70
166
97
355
49
289
78
315
79
298
55
161
100
327
53
226
106
320
60
327
54
218
14
284
84
228
111
177
92
365
53
234
28
286
45
226
24
328
60
198
26
327
73
282
44
246
77
185
114
318
57
207
52
293
83
331
56
336
67
211
9
175
90
349
49
290
88
162
86
341
54
323
60
332
56
357
45
267
27
352
50
316
79
328
59
359
48
208
48
224
45
323
71
282
38
348
60
291
55
250
71
241
92
317
75
306
82
341
64
207
51
204
119
193
116
311
80
322
60
242
82
220
111
269
68
201
46
360
53
335
67
349
55
251
75
241
81
323
82
293
89
308
89
280
45
270
30
231
101
225
107
340
53
277
35
205
113
323
64
312
58
319
73
345
43
289
86
307
57
238
100
333
70
265
33
357
53
299
59
291
82
331
48
159
97
252
28
315
57
369
53
301
89
219
116
198
21
313
83
273
24
201
26
203
47
238
36
171
106
310
80
357
52
343
62
164
78
221
45
197
117
251
21
349
46
311
59
178
101
281
40
251
24
338
53
201
24
323
72
199
24
337
67
170
101
209
50
318
79
282
48
276
70
227
109
278
79
191
117
200
20
350
56
259
70
206
118
283
36
330
58
343
59
214
110
348
47
211
8
227
110
341
65
345
42
286
48
240
88
180
97
275
41
372
55
296
79
343
62
219
108
244
29
291
87
300
84
331
60
221
105
222
104
350
57
329
50
262
24
260
67
320
78
255
72
229
103
205
14
200
30
253
19
337
61
238
20
237
89
200
116
205
112
234
92
198
117
210
111
348
54
330
58
317
76
183
114
330
72
241
83
181
112
262
26
351
58
295
79
310
62
248
79
312
88
232
28
331
69
203
49
306
79
302
57
238
25
193
114
343
43
243
10
300
59
334
59
230
29
234
34
348
58
362
47
171
108
314
59
197
24
200
29
283
38
247
9
221
110
341
52
341
48
267
27
213
5
243
19
326
69
250
31
329
75
348
48
210
53
233
25
178
104
287
45
311
60
238
94
239
28
298
58
326
62
284
74
261
26
343
59
221
19
207
15
277
73
258
22
291
88
359
52
245
17
293
58
359
52
268
28
245
82
277
34
245
29
371
53
354
54
299
88
250
33
308
88
298
89
203
118
349
53
265
16
234
40
244
76
361
51
280
33
294
54
309
80
265
22
340
55
242
95
264
67
228
19
226
105
305
58
166
99
363
49
231
18
234
106
236
104
300
90
340
52
324
61
252
72
212
111
197
41
199
21
353
43
333
51
238
86
331
51
234
37
334
50
312
77
255
29
172
102
193
28
195
114
170
98
186
115
251
70
362
48
307
57
278
77
309
83
340
45
339
65
318
83
325
70
286
81
263
70
334
61
260
26
302
83
363
56
290
52
251
31
210
48
329
65
314
65
229
111
231
21
301
81
316
59
240
31
332
57
306
85
249
79
214
114
338
65
296
84
235
26
208
14
323
64
174
109
283
49
347
43
304
81
338
44
287
42
350
42
226
110
288
53
269
31
221
107
301
87
161
84
200
45
205
15
207
43
221
115
254
71
339
60
309
89
257
72
265
17
221
16
216
6
317
78
236
103
305
82
276
39
196
115
319
72
173
89
265
66
339
60
357
44
268
31
261
26
270
31
175
109
159
96
335
45
215
6
198
43
335
65
236
90
359
43
297
82
249
8
236
90
355
50
233
94
196
33
162
78
266
72
224
111
238
95
352
46
218
21
347
47
197
118
228
100
237
37
240
83
302
89
276
34
227
42
231
17
203
114
237
24
279
42
331
51
234
91
243
83
353
46
324
78
247
30
258
28
211
9
361
52
243
92
331
74
341
56
233
104
312
65
263
66
315
60
167
105
360
56
293
80
242
34
325
73
193
30
203
44
240
85
262
33
240
29
348
42
214
52
286
81
318
79
196
29
202
118
291
49
287
86
215
23
364
53
310
82
239
10
301
87
303
84
200
118
251
75
262
33
284
75
362
47
255
68
222
40
269
22
277
75
205
13
312
80
240
16
220
12
249
25
324
61
306
85
300
82
182
111
215
14
368
49
216
4
238
95
313
87
162
79
366
57
228
106
238
103
338
64
209
115
225
31
207
13
309
88
249
20
354
51
349
42
358
50
333
49
354
57
327
64
337
44
332
48
285
42
311
83
210
112
367
53
351
59
291
49
344
51
306
90
226
44
342
59
370
56
308
88
274
40
345
60
237
30
320
62
297
55
336
46
222
43
334
55
336
54
256
21
242
88
336
64
261
30
242
79
335
66
269
35
219
47
362
51
273
35
330
71
176
91
265
20
359
56
200
18
249
30
263
32
341
47
228
39
250
14
325
62
183
114
208
10
232
17
182
101
216
48
195
116
187
115
352
48
269
28
223
102
242
10
199
115
207
46
179
114
261
67
264
15
229
18
242
25
256
71
171
82
304
79
286
79
167
94
244
76
266
29
327
59
234
32
252
21
221
45
321
83
244
83
336
48
233
7
233
97
298
57
174
94
273
29
249
31
329
74
300
79
318
79
285
41
340
58
237
103
312
88
284
45
239
23
311
63
342
48
222
109
206
12
245
83
306
88
215
112
251
70
310
79
253
72
213
20
350
57
194
118
360
56
293
53
227
113
301
85
185
113
230
110
310
84
334
64
345
55
277
29
279
80
348
52
338
65
173
107
212
26
305
88
238
23
328
55
239
94
202
17
340
54
219
115
362
45
356
49
345
61
261
23
255
12
225
47
257
67
347
45
337
60
175
92
245
18
233
104
283
49
318
76
277
35
247
79
245
26
329
70
333
57
356
51
253
17
168
81
198
31
360
51
258
14
304
86
265
28
321
82
233
94
311
59
285
45
347
55
270
20
281
81
216
49
260
70
343
63
340
63
284
49
356
46
234
93
197
40
247
31
323
57
325
54
319
76
232
42
329
75
257
16
221
112
223
103
234
32
235
91
335
68
233
102
328
77
278
75
278
75
270
70
226
23
253
30
193
29
228
98
239
90
371
56
214
116
249
22
254
33
224
102
338
60
342
48
241
82
335
49
240
14
258
69
282
40
328
69
332
49
351
47
311
82
209
111
285
75
280
35
328
66
351
55
219
21
325
60
202
34
335
63
237
27
304
88
210
118
333
73
226
29
232
36
308
59
308
60
207
111
313
63
283
45
319
56
258
11
209
119
271
37
237
88
248
81
219
47
351
42
223
112
304
90
259
33
241
87
348
52
347
45
197
40
228
102
245
19
355
52
303
81
288
52
182
115
356
46
314
87
290
51
268
69
316
78
173
104
274
40
360
49
276
36
339
61
345
61
209
22
347
58
366
54
300
58
179
96
178
93
203
22
314
85
278
30
338
57
240
82
278
29
204
30
310
89
321
79
278
43
324
68
358
55
334
60
202
19
340
60
214
108
280
43
274
35
321
58
247
24
273
76
299
85
202
48
276
71
252
73
328
74
169
83
156
84
181
112
347
54
292
85
337
56
268
26
222
109
332
71
257
15
159
96
233
18
273
73
349
52
238
95
315
80
195
23
364
48
155
87
262
29
215
109
321
59
361
48
352
54
307
89
183
111
254
13
259
13
361
49
363
48
276
28
329
64
256
22
264
23
362
46
256
74
242
18
237
103
357
45
272
34
271
34
330
56
166
79
254
16
334
69
201
19
339
56
325
79
177
98
200
30
200
117
228
9
290
48
230
103
230
104
207
117
255
20
197
113
295
84
349
48
238
89
177
95
350
42
198
112
320
64
357
48
324
77
235
18
364
56
205
15
215
41
297
57
353
46
155
86
348
59
208
117
365
53
323
78
277
36
286
83
289
83
283
46
223
20
266
29
194
116
312
83
206
113
320
82
228
100
336
61
346
60
332
59
345
57
171
82
304
85
341
57
307
58
236
104
325
58
344
56
351
46
216
115
216
112
204
48
243
88
197
34
288
86
256
17
239
14
210
20
365
56
237
98
344
61
221
19
278
76
193
24
338
52
328
59
229
111
228
111
278
35
310
59
319
73
208
51
296
58
254
22
217
48
194
34
350
46
332
50
246
79
328
67
332
70
281
45
350
58
298
84
246
80
348
54
210
22
233
100
217
3
204
47
303
63
363
50
205
45
292
53
254
24
248
76
286
44
223
45
342
59
236
105
218
2
259
67
319
83
312
80
361
49
213
115
260
24
289
54
324
70
323
54
217
2
253
21
207
23
205
118
269
21
267
72
226
107
226
47
283
49
239
89
351
55
284
74
222
106
276
79
201
28
337
64
275
26
318
61
270
32
315
87
244
82
352
57
256
24
361
54
323
56
308
61
292
49
192
118
208
47
201
119
287
52
212
109
338
65
353
54
178
98
312
79
194
35
249
72
301
58
254
15
332
73
265
19
268
68
312
60
249
11
357
45
171
109
208
50
274
71
217
116
231
108
324
76
319
84
199
28
354
45
288
44
200
28
178
99
295
86
242
20
207
53
355
44
335
66
234
22
275
31
175
110
294
84
210
113
179
112
260
18
227
109
324
53
342
50
366
55
229
110
246
76
241
89
271
34
244
19
237
98
284
45
334
57
194
112
364
50
213
49
335
65
338
49
326
58
327
61
332
71
204
50
333
53
352
51
156
91
326
60
335
48
327
54
230
99
269
32
271
26
194
32
233
17
327
73
308
57
211
52
201
22
308
63
336
61
294
59
323
59
325
61
296
57
280
43
275
27
183
113
247
18
325
66
200
24
198
44
320
80
309
79
218
15
194
33
227
39
212
51
366
51
304
64
315
63
242
21
243
84
323
80
195
116
274
40
212
115
298
81
312
77
289
51
249
14
300
60
226
109
238
15
242
88
179
115
250
73
227
19
342
48
327
67
300
81
309
59
239
14
316
78
337
66
324
55
227
34
248
75
272
38
253
32
285
39
278
71
353
50
257
28
269
29
267
70
213
116
253
31
243
11
242
83
219
1
324
66
220
116
300
55
342
44
248
79
315
85
251
31
321
63
314
82
295
90
346
61
215
107
284
83
222
104
250
28
314
82
192
112
214
16
191
115
198
27
302
58
332
70
325
63
306
86
350
55
182
102
250
24
296
86
238
28
279
41
199
117
310
88
321
58
224
112
359
45
311
59
338
58
357
55
351
58
191
19
325
58
315
60
164
83
157
93
317
84
334
60
349
57
296
54
238
37
326
54
240
15
298
80
219
109
217
3
347
48
213
49
336
55
326
51
317
84
230
110
226
23
306
83
310
64
201
43
328
50
164
79
333
67
313
62
289
49
248
75
318
60
290
86
297
60
332
58
294
86
202
43
230
26
275
76
227
110
275
37
245
9
322
59
336
57
263
28
335
55
317
79
230
105
261
13
230
98
244
85
280
44
204
113
335
52
283
76
252
19
345
58
268
27
262
22
364
55
298
88
306
81
233
17
180
111
170
95
322
57
248
27
214
14
309
60
285
76
198
44
191
17
324
62
240
92
199
35
225
102
194
119
204
17
251
8
333
61
200
43
360
46
317
77
310
79
364
55
246
80
250
28
328
65
249
31
256
25
337
53
223
106
229
111
333
49
315
82
235
100
207
51
185
113
236
39
330
58
244
28
336
54
199
29
238
99
247
73
348
50
237
102
281
80
322
80
202
21
210
115
184
116
237
97
269
37
212
114
278
43
258
68
230
14
259
12
241
9
177
111
311
60
266
29
345
58
326
74
243
90
360
54
274
34
325
77
343
57
308
62
283
77
199
25
206
12
195
40
245
82
234
99
362
52
264
27
198
33
286
83
199
43
323
73
268
23
333
63
273
33
364
52
337
44
322
55
357
55
250
18
349
43
221
116
210
114
223
19
225
10
232
102
226
41
352
47
253
74
317
80
287
50
254
69
227
41
325
77
318
75
314
64
235
31
208
13
257
67
196
117
333
48
244
77
186
117
325
52
243
31
320
59
285
48
359
53
235
88
243
79
280
36
317
86
342
56
299
60
220
20
337
50
353
43
271
38
241
82
193
21
230
96
360
46
298
83
267
27
200
116
214
17
285
75
344
59
171
109
213
20
193
25
240
88
174
86
246
32
236
20
238
7
231
108
203
32
299
80
334
51
235
19
248
72
286
48
280
42
192
21
198
119
302
90
332
67
206
22
349
49
281
45
238
12
243
28
296
81
297
82
335
62
211
48
295
82
320
64
314
78
234
93
197
118
270
71
242
84
216
112
240
32
309
60
355
54
357
56
323
78
312
85
205
39
363
50
241
16
241
86
201
25
248
26
256
67
328
68
166
78
325
81
332
66
159
90
301
60
355
48
324
54
327
76
346
55
313
77
241
10
202
47
283
44
231
24
322
64
328
63
252
27
226
18
239
85
275
75
337
49
245
18
302
84
248
33
190
116
347
58
279
73
227
44
211
110
343
54
269
31
290
55
286
84
253
17
192
24
269
19
227
38
227
29
203
21
337
52
210
110
326
57
295
84
333
60
279
78
217
116
345
54
325
71
246
15
267
34
242
92
225
41
287
49
197
24
308
87
327
65
196
24
264
32
309
64
333
60
240
18
347
61
231
97
338
53
298
54
161
94
200
119
218
115
336
67
356
43
314
84
362
54
339
65
363
55
211
34
324
58
288
84
193
114
334
52
207
35
199
42
329
57
337
49
199
112
359
49
346
51
235
26
270
32
266
28
267
36
323
64
346
54
352
57
358
43
251
18
250
19
261
71
232
97
330
64
206
12
274
77
275
33
236
92
325
60
162
79
351
48
332
69
226
106
290
80
324
72
257
29
291
80
234
92
158
95
270
36
284
47
305
87
309
79
290
55
205
46
314
62
263
69
259
66
316
78
159
89
253
15
297
88
359
49
260
15
206
17
298
84
240
85
327
75
241
28
253
27
314
85
229
39
203
44
249
26
329
70
158
96
303
83
333
65
213
116
326
65
343
43
345
51
340
59
278
37
215
108
275
38
208
111
185
113
269
30
279
43
326
68
370
53
257
19
305
64
273
34
199
30
210
115
210
11
352
45
204
41
198
27
210
112
329
65
301
90
315
86
283
82
352
52
208
25
345
59
262
21
322
79
364
56
349
49
172
93
283
84
236
94
208
115
263
29
259
21
228
109
260
16
237
89
342
48
364
51
251
9
307
59
179
112
209
11
269
38
298
56
293
84
275
40
209
14
358
56
336
56
237
16
253
18
324
61
169
86
231
110
318
64
274
37
236
20
260
32
206
36
223
114
253
24
302
86
255
26
206
12
305
86
335
58
232
12
305
57
194
116
264
71
189
112
317
58
237
9
345
52
276
34
226
106
287
82
209
48
286
76
221
17
201
118
279
75
359
51
162
102
178
113
316
59
315
80
271
35
328
63
341
56
218
48
227
107
239
27
199
114
205
111
324
61
194
28
300
59
240
21
215
113
251
20
363
56
253
74
222
0
235
93
209
47
338
63
351
56
345
45
279
74
305
80
224
102
338
62
334
70
239
84
188
113
289
85
285
81
228
97
318
61
302
63
207
112
288
85
220
15
202
48
303
89
186
111
289
47
368
51
266
32
350
51
221
0
196
113
234
97
265
20
309
82
234
19
193
27
299
83
224
14
358
51
162
79
257
13
199
32
235
11
231
108
175
110
227
109
260
31
208
12
234
16
320
79
357
45
338
64
362
54
306
90
224
109
250
22
279
41
230
103
159
97
344
62
166
105
367
52
243
28
239
92
371
54
356
49
184
114
336
50
236
92
215
116
332
66
343
53
303
60
200
28
329
59
165
93
217
113
282
48
320
79
281
46
325
69
284
78
325
74
358
55
347
45
333
54
236
89
267
26
359
47
322
75
240
19
275
76
229
23
171
107
328
59
235
100
290
54
346
56
173
108
323
74
170
106
305
86
271
31
225
24
338
44
307
61
220
106
206
114
271
75
311
58
321
83
243
11
223
115
341
60
282
42
239
95
212
50
261
17
293
58
202
49
266
23
283
78
342
56
332
63
358
51
231
9
308
85
369
57
234
37
195
38
323
76
329
55
204
117
336
54
261
69
237
18
351
55
212
113
237
99
319
85
343
57
208
50
235
102
289
78
220
116
285
44
291
55
248
19
337
65
351
50
208
13
359
48
318
77
338
44
168
86
275
75
325
62
279
76
347
46
261
16
335
67
240
20
355
46
319
82
261
33
207
51
300
80
201
49
226
107
212
113
255
30
194
34
254
72
175
99
278
43
265
72
249
21
199
24
246
16
316
62
282
45
235
23
304
64
286
48
230
105
355
46
203
114
247
76
272
70
368
51
274
23
323
72
183
105
288
44
257
17
342
47
291
49
229
102
210
49
231
42
241
81
201
41
283
36
170
81
315
84
326
70
295
59
279
77
330
57
227
21
302
62
300
60
186
117
240
90
338
60
344
48
255
28
281
41
197
33
284
40
277
42
332
69
178
95
300
58
213
115
247
22
262
32
314
61
228
33
222
38
208
51
288
50
279
45
192
17
305
81
202
33
239
19
344
50
352
54
259
32
236
91
323
55
260
17
327
60
247
10
361
53
344
55
333
72
198
34
203
49
300
61
352
53
207
47
221
110
196
40
337
52
299
58
337
46
234
105
281
40
327
57
361
50
320
76
313
59
289
86
225
9
344
44
201
42
244
76
239
83
235
99
240
90
355
57
211
24
235
31
315
78
247
29
317
63
353
48
300
56
219
48
246
14
234
30
159
88
298
60
276
25
344
53
239
84
205
111
325
76
175
110
255
26
230
41
245
24
258
70
315
82
242
34
282
81
228
98
349
42
238
99
243
78
218
17
171
99
319
57
332
51
255
73
241
91
202
32
235
22
294
51
267
32
244
85
332
64
291
53
285
40
340
55
312
78
328
62
235
15
247
76
290
54
326
74
358
56
218
17
288
78
251
71
248
14
209
19
255
21
259
67
266
27
326
68
194
36
346
49
228
107
156
89
347
44
306
80
291
55
228
99
227
18
336
53
327
69
249
13
235
30
326
65
214
118
237
86
165
104
235
21
326
58
345
46
356
57
240
83
272
31
217
107
222
113
295
81
266
32
157
93
193
19
289
83
340
57
329
54
187
112
204
17
319
58
282
44
351
56
278
36
245
30
247
32
286
49
226
42
280
34
282
74
264
27
334
62
235
16
353
46
188
115
290
51
339
67
200
41
330
75
211
119
232
107
358
46
180
110
176
91
312
84
250
74
308
79
315
80
232
29
259
17
338
49
206
13
235
106
311
85
225
19
201
47
250
76
210
9
250
29
303
80
197
43
206
39
229
99
255
33
238
26
320
81
331
72
242
87
220
2
202
21
155
83
343
62
342
44
319
80
261
70
242
30
261
71
335
68
339
66
322
78
237
24
328
54
208
118
201
42
297
56
272
25
185
114
205
19
227
10
228
112
309
79
332
61
312
64
220
110
169
106
280
44
333
49
338
54
334
63
284
41
333
68
205
33
293
54
189
116
282
77
188
116
219
22
231
24
330
53
252
25
205
113
301
89
358
46
192
115
246
11
226
110
323
77
231
95
209
51
363
51
218
12
233
108
356
55
195
38
311
63
177
110
331
59
192
19
252
77
352
42
321
64
320
84
271
20
234
107
332
59
206
48
264
25
320
60
196
35
209
51
180
111
269
34
312
58
199
37
297
83
247
28
213
24
315
82
242
95
231
103
254
15
327
57
208
24
299
56
175
93
175
102
215
34
156
88
174
86
349
48
326
68
297
56
238
33
359
48
327
51
259
24
268
24
204
51
226
43
204
33
237
34
321
58
289
54
313
79
367
55
364
53
241
81
344
46
180
113
227
25
333
64
241
95
199
114
347
57
269
20
213
47
227
17
311
64
208
50
225
44
239
19
246
10
258
20
320
79
227
102
306
63
177
104
314
61
328
66
207
110
205
25
294
57
270
30
312
83
344
46
362
55
266
35
179
114
327
75
357
53
330
63
239
35
222
105
228
105
276
73
335
55
239
92
269
67
341
55
338
55
314
86
343
54
244
24
203
15
302
85
225
33
348
58
359
48
171
89
263
69
265
29
253
30
226
37
254
23
365
53
346
61
276
37
257
23
178
109
253
71
301
62
353
50
176
111
198
34
215
51
191
116
258
28
341
64
216
50
333
54
342
48
334
62
264
67
209
36
206
117
241
91
238
84
290
52
226
107
340
47
208
43
201
41
291
49
219
50
350
55
311
61
182
112
211
51
327
71
158
81
210
110
286
77
317
80
247
31
284
82
268
36
326
53
369
51
259
12
241
31
252
10
331
56
215
118
317
76
282
80
273
70
207
116
220
43
351
42
257
68
257
32
273
69
287
49
238
92
255
19
265
29
192
117
252
73
260
16
328
77
274
38
162
91
274
32
220
107
359
55
160
88
331
48
226
105
336
58
227
100
201
116
241
86
213
114
237
98
209
116
208
117
294
54
211
17
289
51
250
17
273
72
255
69
254
21
244
25
233
100
323
75
333
65
273
23
229
44
329
69
269
27
235
22
256
28
180
99
294
56
281
33
258
13
248
14
251
25
204
15
278
35
347
54
282
34
215
110
240
34
238
24
331
66
165
93
303
63
287
77
306
85
314
86
335
57
263
34
281
44
347
52
303
59
342
44
177
109
318
78
329
71
298
87
250
72
320
75
292
53
323
69
348
60
226
108
248
11
366
55
326
59
333
62
224
102
220
115
223
113
324
78
205
16
208
117
263
21
297
81
282
44
192
19
299
88
303
57
319
84
290
54
202
20
313
64
338
43
258
14
194
113
235
39
281
77
233
93
335
57
289
77
263
26
257
25
301
89
257
67
285
51
215
107
332
68
268
34
219
52
244
80
221
15
256
21
352
54
317
59
329
61
163
103
271
32
360
51
225
42
230
11
189
116
350
41
333
55
210
24
358
52
178
111
340
55
225
111
332
72
234
92
260
18
333
66
267
68
317
83
298
90
234
92
208
116
265
67
234
31
260
20
287
48
283
47
286
43
155
88
364
46
197
42
276
42
202
116
306
82
212
112
229
103
226
27
176
90
156
91
273
70
332
65
193
32
195
27
199
115
197
112
343
46
225
23
296
80
299
87
337
67
234
31
292
88
316
81
179
98
293
80
259
22
293
85
251
11
333
55
334
57
297
54
230
16
324
70
371
53
299
61
266
69
310
79
241
83
342
49
163
96
236
32
219
107
298
56
301
85
213
110
199
29
332
64
214
40
180
112
292
79
276
71
340
55
334
56
342
62
238
86
361
45
171
108
354
46
300
84
341
64
354
43
358
51
336
66
273
38
256
20
279
35
316
82
227
100
272
32
297
79
333
63
198
119
233
17
177
91
237
88
331
74
195
36
352
44
354
43
285
48
213
114
246
23
348
59
332
68
224
49
229
106
319
60
197
39
361
54
314
84
312
63
242
88
288
76
313
83
197
30
343
42
331
71
253
32
228
104
275
74
350
44
280
32
332
48
268
25
175
101
230
28
347
53
327
63
327
77
326
71
252
27
204
50
201
47
340
52
279
40
290
53
280
77
327
59
226
113
254
27
215
15
329
52
280
81
157
93
311
62
253
18
347
44
168
94
218
18
155
90
363
46
218
49
202
48
352
54
239
17
319
76
370
52
350
56
271
37
232
93
161
101
260
29
204
16
277
38
368
49
244
86
324
73
178
102
180
114
258
33
303
83
329
73
246
76
333
64
328
58
325
79
229
105
195
33
253
19
351
45
331
65
199
26
229
109
230
99
331
55
250
25
242
17
276
35
327
74
317
59
321
72
352
50
207
15
253
23
287
77
236
20
219
18
328
77
327
60
327
78
202
49
301
61
320
57
363
55
318
63
162
77
340
45
237
90
288
84
303
63
232
33
227
108
287
45
319
84
246
30
216
109
318
81
185
116
308
58
349
56
264
69
362
49
328
70
216
13
345
57
284
39
285
42
223
105
354
54
204
18
352
49
215
5
320
64
177
94
267
31
296
81
292
51
224
115
269
36
193
25
340
60
288
44
345
43
362
54
337
63
222
109
351
44
257
12
354
58
205
40
194
29
238
14
355
53
224
113
259
20
299
89
157
92
252
27
187
116
203
40
170
89
238
12
227
102
354
46
340
61
229
102
329
57
206
16
274
72
327
59
212
118
267
68
343
62
171
107
159
96
327
59
316
75
214
107
313
59
347
45
275
27
187
114
356
48
314
86
329
75
301
62
235
93
243
81
265
28
222
105
284
50
365
53
326
68
255
68
242
83
347
54
313
84
245
23
267
69
317
77
249
19
249
14
360
55
285
49
173
93
351
46
250
16
319
81
159
80
317
78
232
97
246
81
350
44
235
31
228
108
237
31
180
100
341
63
204
45
210
114
258
69
215
113
171
107
213
22
315
85
332
68
317
62
223
41
234
17
164
79
331
69
234
30
218
3
207
117
305
84
253
13
328
57
227
9
222
40
305
90
180
113
329
65
236
34
195
33
233
7
343
62
179
112
303
85
346
45
256
25
329
55
256
13
286
84
201
118
201
118
261
72
340
54
349
54
348
42
323
61
320
83
287
50
360
47
156
83
180
114
195
38
288
83
281
73
277
71
178
98
174
108
243
86
213
109
249
28
291
79
202
43
221
116
341
47
219
20
319
81
343
48
350
59
266
35
245
32
279
80
212
108
330
55
289
53
332
58
355
43
289
83
230
103
233
41
212
7
303
84
346
42
349
49
344
45
362
45
160
84
342
51
343
50
235
101
266
34
186
113
259
70
296
55
207
49
243
16
219
18
347
44
295
87
305
61
193
27
176
109
310
81
250
79
217
16
331
67
247
23
155
87
227
45
241
80
235
19
202
19
281
82
318
60
352
52
178
104
309
83
266
17
242
85
212
17
314
64
306
64
352
52
263
67
281
79
282
48
332
52
351
49
198
28
342
48
353
57
341
49
345
50
259
33
251
14
255
18
231
9
325
68
329
70
258
33
289
54
300
82
342
64
233
25
323
65
338
50
213
115
259
71
359
45
337
62
230
8
229
12
313
62
209
48
191
15
171
90
204
14
345
50
213
111
200
39
172
83
368
51
322
64
245
77
269
69
233
36
306
59
315
79
325
67
261
70
267
30
263
66
216
6
349
53
256
69
226
107
330
68
174
86
361
50
301
86
158
95
242
25
192
19
354
50
274
71
285
75
271
20
266
27
254
21
359
48
337
59
281
45
326
79
249
80
309
81
271
70
246
9
218
16
273
75
340
44
328
56
324
75
294
54
283
76
197
27
303
85
334
70
223
104
303
87
281
80
234
103
247
27
177
111
234
16
368
53
317
84
360
51
181
112
235
95
271
29
226
108
242
31
237
88
164
103
312
87
323
60
332
67
175
93
227
18
356
56
219
111
340
63
227
23
243
91
222
103
316
81
362
53
198
32
298
60
350
52
226
31
206
117
321
63
306
83
267
23
368
50
169
100
311
78
277
73
340
63
264
26
243
84
222
108
227
8
248
32
248
75
213
53
328
70
312
63
195
33
273
37
220
108
238
93
242
19
239
86
237
12
287
49
246
76
306
61
336
62
325
72
312
81
234
26
318
61
364
48
277
33
174
102
171
82
217
18
210
110
253
24
203
48
307
82
244
88
178
112
197
31
205
51
230
111
216
109
172
101
236
35
196
25
339
49
228
14
222
113
308
62
234
19
312
80
200
46
262
72
362
51
284
44
336
59
259
19
279
37
215
48
363
49
234
92
228
112
340
56
276
31
319
59
232
107
224
15
200
28
359
48
342
60
218
115
270
34
351
53
248
14
338
49
248
26
307
57
197
36
326
64
342
62
268
22
311
82
298
81
331
66
254
28
286
47
202
25
315
60
306
57
198
116
280
38
327
71
229
99
267
18
358
53
298
83
227
107
262
72
160
98
320
78
214
40
233
106
237
89
328
65
251
75
193
117
329
53
323
81
222
44
213
10
313
80
277
72
353
51
204
118
336
57
348
52
222
15
264
32
318
76
319
77
355
53
297
83
238
29
318
79
308
90
243
83
211
115
327
66
155
89
243
88
195
29
334
69
347
47
262
71
292
79
333
57
204
113
225
39
240
24
357
52
226
40
237
92
230
107
332
71
196
36
208
112
371
56
200
46
247
12
281
41
349
50
190
113
159
97
228
28
263
71
313
88
292
56
312
58
322
77
199
113
201
112
325
75
249
24
288
81
270
68
344
48
311
58
336
56
271
27
223
101
334
66
372
53
326
76
281
46
327
61
207
51
250
72
241
7
245
76
231
19
258
26
335
48
301
56
269
28
277
79
214
115
267
30
292
51
244
17
239
101
246
29
328
71
162
100
260
33
325
60
325
74
311
79
256
28
306
61
307
80
220
15
286
85
212
118
282
80
329
72
235
107
326
52
162
102
298
85
295
58
276
77
206
119
326
56
232
7
350
43
266
73
287
83
311
62
325
73
219
17
299
81
227
45
341
53
202
48
279
34
293
54
185
116
316
75
230
95
275
31
226
110
328
61
202
43
240
94
225
36
205
14
348
49
169
80
365
54
333
48
266
32
284
44
197
114
293
55
367
50
324
68
261
20
344
57
182
113
261
68
231
24
294
86
280
73
324
63
241
88
193
116
250
78
322
54
363
53
352
49
266
27
286
50
307
61
308
58
191
17
364
54
279
37
223
21
234
16
225
107
334
58
238
96
288
51
208
113
244
12
212
115
233
102
313
59
193
21
354
46
226
42
323
78
282
82
156
91
316
82
281
81
298
82
269
22
298
81
346
55
283
77
157
80
333
53
180
100
301
89
253
19
161
94
347
47
319
61
330
49
268
33
171
108
356
47
274
71
368
51
260
24
160
91
339
62
253
74
215
117
243
13
289
81
270
31
309
81
166
78
267
71
158
96
182
102
344
61
346
51
316
58
235
89
287
80
358
53
184
101
317
62
301
87
238
89
265
30
257
67
241
94
249
75
339
65
360
56
328
57
208
112
280
40
269
71
316
62
314
82
292
85
341
48
236
37
201
24
325
65
329
64
216
114
218
105
318
82
307
59
250
75
236
34
368
55
322
56
202
47
291
51
244
16
170
107
301
56
226
113
260
69
217
4
295
89
191
16
263
32
238
93
259
71
333
58
203
50
226
38
323
58
273
40
342
52
280
42
266
67
342
62
345
48
336
63
186
113
239
88
327
72
361
52
213
112
365
56
350
49
301
80
184
112
212
42
212
5
236
21
278
33
327
53
362
56
223
-2
318
61
214
4
244
78
362
48
277
70
232
99
294
51
289
54
158
95
340
44
278
71
199
39
248
82
282
81
217
19
327
54
243
90
197
26
303
81
264
24
230
105
322
77
289
52
191
16
196
33
194
29
189
115
207
116
179
100
306
62
240
13
219
3
355
45
330
72
200
113
326
66
259
30
357
44
344
63
274
38
232
11
338
59
228
29
362
48
319
57
233
30
225
107
246
84
321
73
296
82
243
25
267
25
173
103
225
47
185
104
213
9
251
77
238
32
324
80
286
81
319
62
268
69
247
26
196
114
297
85
253
71
254
20
343
50
206
119
351
52
255
26
348
57
277
74
204
50
232
97
233
29
248
30
301
82
259
70
213
116
341
62
282
40
360
46
199
116
247
83
237
97
249
75
264
30
225
112
230
99
229
102
288
49
225
38
216
50
316
77
337
57
351
46
319
61
225
105
319
82
265
28
311
88
247
82
254
22
307
62
196
118
228
45
352
46
169
81
224
48
217
16
263
24
314
58
348
57
363
51
295
54
206
25
165
104
321
63
225
33
277
41
323
64
200
113
171
109
296
84
333
48
336
60
242
17
164
104
294
59
331
50
238
23
195
22
330
52
235
102
229
96
254
68
199
35
221
20
371
55
217
111
284
47
325
64
326
79
352
57
286
48
349
50
310
61
342
52
207
41
168
107
225
106
279
76
228
105
312
88
174
97
168
82
336
53
279
44
346
46
284
74
321
64
259
20
336
65
221
104
281
74
332
70
319
80
338
66
239
92
306
82
345
58
203
15
180
97
178
110
351
51
198
42
197
35
357
43
266
17
238
97
260
20
327
54
348
44
323
70
269
69
316
75
209
115
300
91
230
19
343
54
332
63
319
59
275
76
201
120
206
46
231
41
269
29
256
72
204
17
277
72
330
67
342
58
267
70
194
36
316
77
301
58
234
33
228
26
300
56
296
81
209
23
227
113
316
63
190
113
329
72
331
58
324
71
184
102
337
45
249
16
277
34
354
57
203
39
191
21
323
60
228
19
322
63
245
25
368
56
192
117
349
47
305
86
332
50
263
25
317
59
225
110
197
114
350
48
315
57
235
22
269
34
246
30
339
44
350
56
236
36
323
72
210
10
215
47
335
60
359
48
324
81
339
58
224
113
182
102
218
4
330
72
363
53
245
30
304
88
313
79
207
14
304
89
338
56
212
7
203
49
282
42
172
84
328
73
273
70
181
113
240
94
207
52
223
105
318
76
211
24
161
92
325
53
269
34
301
60
238
103
292
81
298
82
249
72
239
88
262
73
332
74
291
83
271
68
353
51
353
42
265
67
312
60
360
45
196
38
235
15
217
13
203
117
281
45
325
65
329
65
297
89
342
48
224
106
362
49
264
31
240
93
234
19
311
62
263
21
284
37
345
43
186
113
305
57
239
34
331
61
311
64
342
54
200
114
218
115
307
90
354
55
302
61
352
50
291
80
157
85
257
25
330
51
314
80
315
83
278
28
220
107
237
96
324
74
251
31
224
42
349
55
234
14
242
83
253
72
303
83
342
63
204
112
221
49
349
52
251
28
191
111
238
35
323
75
299
79
257
25
336
55
193
114
293
86
246
29
197
42
211
112
195
116
226
100
304
62
365
52
207
113
185
102
209
22
230
25
310
62
213
18
272
22
257
19
364
47
235
23
255
13
202
46
263
23
242
80
358
47
327
76
227
22
220
2
162
82
285
47
308
80
324
68
324
78
300
61
239
98
266
20
220
106
224
113
299
82
271
68
246
80
239
16
206
50
319
75
196
112
365
47
294
50
246
81
195
118
330
74
199
118
248
12
294
79
321
83
363
49
226
15
196
25
338
54
328
65
203
117
242
80
360
49
194
23
306
60
341
61
299
85
357
56
303
59
296
84
262
20
339
44
275
77
229
101
242
30
213
115
192
20
205
32
211
110
168
106
226
103
336
53
361
50
309
82
311
60
216
107
272
25
306
87
334
69
204
118
165
104
206
117
186
116
228
18
306
80
239
89
347
52
309
84
300
56
233
94
238
99
314
84
257
21
311
61
332
57
294
58
321
75
208
49
364
51
241
17
211
53
263
27
325
58
327
68
222
42
283
45
346
48
155
84
293
53
243
91
324
64
240
12
347
50
236
94
334
60
338
47
223
110
365
51
234
27
305
79
243
84
347
59
201
18
365
49
281
34
214
48
331
49
298
85
218
18
291
88
258
27
282
78
289
88
329
63
305
86
312
78
237
33
228
27
358
46
227
40
353
50
301
62
293
79
317
62
214
8
208
9
340
50
291
82
237
87
228
44
307
85
251
23
324
64
253
14
298
82
316
64
248
25
239
87
231
110
198
114
296
59
313
77
221
16
209
118
232
109
166
79
256
17
182
113
318
62
279
41
229
102
315
86
262
24
336
58
238
93
202
45
345
42
314
58
277
77
239
99
348
57
258
14
299
59
243
28
166
100
326
52
317
83
239
29
327
78
339
47
263
16
266
29
227
28
323
58
251
14
233
92
282
44
296
86
259
33
327
68
157
81
327
75
229
105
299
59
230
108
312
79
318
60
265
27
269
35
230
111
335
52
298
90
305
80
194
30
312
81
260
68
229
26
271
27
194
24
273
32
330
61
156
86
246
78
316
78
311
83
163
101
196
33
217
106
210
30
221
107
203
113
341
56
313
63
328
67
240
87
280
45
158
96
326
60
195
115
207
118
225
109
265
17
369
51
272
70
173
90
291
53
210
26
316
81
240
32
307
63
332
68
316
60
174
98
211
11
171
92
249
22
329
65
199
31
367
53
316
81
220
113
237
95
302
84
238
29
177
103
220
1
285
49
226
11
288
54
319
85
348
54
341
55
344
53
268
22
340
53
303
88
263
16
275
71
198
43
336
64
306
82
225
14
242
92
350
59
317
80
282
77
317
64
268
73
271
39
277
73
267
35
363
52
367
49
307
80
305
64
207
43
226
45
303
61
231
40
327
73
233
30
228
110
214
116
236
26
274
32
353
53
209
112
352
57
241
82
186
116
289
53
238
23
237
31
236
32
206
41
227
45
248
81
248
77
361
52
242
35
316
78
216
112
363
46
271
69
193
26
318
75
358
56
232
109
362
46
249
75
239
88
340
46
274
32
192
21
217
50
313
61
209
119
351
57
325
69
294
89
274
35
192
22
256
30
206
115
360
55
248
74
190
113
334
56
296
87
221
111
326
51
280
42
286
79
364
48
309
85
161
99
297
82
292
55
208
24
275
24
181
105
336
45
356
56
196
35
185
116
241
85
274
29
252
31
296
58
201
23
196
30
315
58
251
28
266
73
325
70
246
80
343
47
236
101
296
81
208
52
247
25
252
20
178
113
247
26
325
59
339
65
184
112
367
54
201
39
165
104
238
37
255
73
291
85
280
80
363
50
243
78
346
60
298
87
304
83
296
57
244
84
205
110
322
74
328
71
219
52
344
52
202
42
314
59
335
70
295
56
311
87
337
59
337
69
359
46
311
80
264
70
342
54
297
85
243
31
246
22
224
46
228
99
343
52
321
58
279
31
233
94
227
100
183
102
259
25
246
19
171
82
289
47
248
31
241
81
334
58
226
9
165
90
233
105
329
61
334
65
228
45
335
69
331
68
250
72
270
29
325
58
182
112
331
56
233
105
166
81
333
64
297
85
357
47
356
44
360
44
315
81
202
112
197
118
320
72
338
55
242
96
281
44
200
114
213
53
361
47
337
65
256
69
342
55
205
13
231
25
292
50
317
82
214
107
259
30
232
7
164
77
259
23
240
15
242
79
229
105
285
76
228
109
331
59
299
89
218
112
300
90
229
33
341
49
338
61
273
26
315
78
219
20
196
116
284
38
296
90
258
19
283
45
230
102
341
64
270
23
234
108
215
114
221
116
243
16
296
85
259
28
241
28
205
47
364
56
227
42
229
21
260
24
359
53
250
27
321
56
235
100
297
88
318
64
316
83
233
102
277
40
211
11
235
19
232
106
340
54
230
18
219
51
218
114
247
33
200
42
244
81
257
27
325
76
272
36
292
83
240
87
341
62
354
47
234
15
225
44
244
80
230
109
292
51
318
77
277
33
264
26
294
87
233
101
306
83
309
89
230
9
211
10
277
71
218
114
269
27
243
84
277
33
237
94
372
54
289
45
329
64
354
55
317
60
237
93
246
21
323
61
254
22
362
56
299
81
238
100
340
59
328
73
204
16
252
77
229
18
240
90
242
84
302
84
243
87
321
57
341
58
333
48
327
75
287
77
240
8
354
47
265
71
360
49
254
29
255
16
257
13
270
35
301
82
242
15
290
49
232
41
190
118
161
80
239
101
273
40
256
20
333
61
310
64
342
51
239
13
323
56
238
99
326
68
230
108
343
46
310
80
288
49
280
35
276
33
263
16
218
106
214
6
272
68
353
53
238
89
200
24
309
83
250
14
271
29
278
29
325
66
265
35
353
44
211
114
221
50
283
46
160
92
205
41
332
68
335
55
200
24
243
83
281
45
162
102
332
72
190
112
312
64
334
49
270
38
281
73
241
82
254
28
327
65
171
109
323
53
238
37
331
61
208
12
236
30
311
82
193
116
367
54
228
24
214
110
313
82
361
48
243
31
164
80
221
109
160
81
270
29
251
15
282
34
352
46
324
76
329
61
362
54
204
31
281
81
283
83
330
53
305
86
272
75
207
116
213
53
231
104
278
40
226
26
166
104
332
62
308
65
202
45
222
19
260
31
273
72
328
55
210
50
160
82
264
31
257
14
179
101
190
115
295
81
242
90
233
8
209
9
221
108
352
49
235
29
319
81
319
63
235
25
213
115
214
114
280
42
255
11
305
89
229
110
238
90
338
61
274
41
204
115
227
26
245
21
329
49
256
24
219
116
372
55
288
53
363
53
185
113
279
79
284
40
281
36
283
47
368
54
286
83
343
49
212
112
221
43
229
26
234
93
161
100
214
49
214
115
260
27
345
58
293
58
229
30
287
45
181
115
333
48
159
98
242
88
308
61
268
33
345
56
344
53
232
93
301
83
255
25
341
64
208
111
198
38
220
107
214
109
308
86
202
17
231
35
209
111
191
18
310
80
343
54
190
116
351
57
216
3
359
54
282
47
298
56
312
61
314
78
228
37
264
18
349
57
357
44
339
50
203
31
345
42
260
15
256
27
294
83
318
77
259
18
239
15
289
50
261
67
234
17
327
65
338
62
337
48
200
115
208
49
231
104
225
26
218
3
260
21
158
80
277
70
306
82
339
62
190
113
257
12
205
48
221
50
254
12
156
89
365
55
359
51
209
113
246
28
280
32
274
72
260
30
335
50
288
52
319
80
282
81
309
89
183
115
244
29
224
41
339
51
327
64
173
109
344
55
239
97
274
37
306
82
283
47
341
50
280
76
274
40
341
54
343
58
231
42
222
114
330
69
251
31
277
72
285
49
203
27
190
114
339
51
248
14
310
62
330
59
282
80
289
47
359
48
262
33
156
91
332
61
323
54
225
23
344
43
219
21
231
95
226
106
207
119
317
83
337
49
214
116
159
79
157
83
213
116
218
111
274
37
193
27
332
71
250
8
335
54
240
85
214
47
200
114
230
44
336
56
334
61
344
61
254
74
282
38
247
19
233
91
227
43
167
91
360
51
350
58
350
56
327
73
306
81
209
20
281
44
320
78
357
54
222
104
308
59
272
26
265
73
326
60
235
25
277
42
329
67
319
74
335
53
196
31
222
106
208
119
346
50
232
99
214
116
365
48
288
54
329
55
227
36
273
35
277
72
176
111
232
96
237
29
238
26
371
55
345
48
319
78
238
36
309
81
237
101
233
41
231
35
282
48
352
52
200
118
322
71
290
48
303
82
251
12
321
58
189
118
234
10
229
10
351
48
335
49
240
34
184
116
338
44
176
94
177
113
332
70
263
22
216
116
268
28
288
80
325
68
258
31
181
114
335
58
343
52
199
115
267
71
202
22
307
83
235
92
240
34
328
53
273
40
304
89
306
59
302
57
254
19
319
58
223
108
299
89
248
33
351
51
220
18
159
80
316
58
199
116
211
114
287
42
355
54
331
61
208
51
225
113
302
61
230
109
237
100
334
48
294
58
197
28
222
115
298
58
306
85
237
91
341
61
180
98
307
86
295
54
290
56
335
45
314
83
323
65
197
117
330
65
321
81
250
75
267
33
335
61
280
42
217
117
332
72
328
72
302
82
180
96
235
91
269
33
332
67
282
44
215
15
228
44
297
82
355
48
356
46
275
30
303
83
164
98
360
50
212
51
238
103
206
119
238
88
302
87
324
70
321
72
191
114
331
63
182
111
322
75
357
46
332
51
191
117
372
53
219
50
319
83
225
34
226
37
233
98
311
81
259
23
260
24
201
40
312
81
158
82
243
24
281
74
216
106
333
62
280
72
247
77
349
42
218
50
226
107
207
47
342
59
235
28
323
59
325
61
347
57
305
81
166
81
330
70
346
52
253
30
206
14
341
46
199
23
197
38
262
13
251
27
316
65
321
75
218
107
323
62
261
28
200
41
275
71
294
58
205
115
315
76
221
45
299
90
233
92
286
47
278
37
323
61
319
79
319
75
335
67
361
52
239
92
193
115
206
12
331
55
194
114
356
47
240
90
198
45
305
80
301
56
261
34
211
50
283
35
333
61
222
20
287
46
179
112
258
22
200
27
239
26
211
22
336
53
168
106
233
92
335
70
352
55
327
65
241
33
340
62
343
45
191
115
198
115
275
31
239
14
346
45
272
71
335
53
246
21
285
44
325
74
332
53
156
90
318
77
318
76
331
51
291
84
222
50
197
40
334
51
254
29
231
95
296
60
262
18
244
24
318
81
163
78
350
49
317
83
364
53
328
73
325
71
316
85
242
24
301
62
320
79
300
84
331
64
339
58
229
30
198
38
231
109
259
68
239
30
324
63
268
72
356
54
330
61
332
73
332
73
354
45
213
22
203
19
256
31
311
81
367
49
361
53
204
118
279
76
324
76
348
42
350
46
359
51
233
97
261
24
346
42
225
29
227
103
280
72
240
24
234
95
294
88
322
62
330
66
303
58
207
14
286
48
295
82
366
51
235
89
215
52
288
47
342
46
238
27
239
98
252
14
338
62
253
28
263
27
170
90
234
38
245
28
315
60
347
47
228
108
278
43
247
23
237
34
334
60
337
45
361
50
165
102
335
70
210
11
205
47
224
103
327
58
339
67
208
49
213
116
319
74
345
53
198
40
292
87
335
57
351
54
285
76
240
94
226
11
184
111
222
108
263
15
335
59
181
97
333
47
242
33
342
64
189
113
215
52
251
16
325
61
244
28
279
37
244
79
197
113
298
55
361
57
276
42
235
32
207
36
336
58
319
83
313
58
330
60
330
48
259
69
268
72
208
111
330
75
174
86
280
40
216
113
261
24
346
48
203
49
281
79
362
46
342
43
299
55
286
81
170
109
333
52
170
90
322
62
314
76
229
29
243
85
313
79
228
112
292
80
309
86
210
49
202
22
288
52
251
27
361
47
312
79
329
63
316
81
321
78
265
69
295
84
286
80
314
80
226
43
169
98
324
69
199
36
209
19
201
44
281
74
305
80
240
19
329
65
158
97
306
60
326
72
240
96
230
23
313
63
209
112
183
111
252
77
312
61
283
37
208
111
260
22
224
108
230
98
242
26
269
19
166
103
323
77
318
59
239
98
333
52
339
60
279
71
212
112
334
62
284
42
314
64
164
98
294
51
228
37
201
22
241
88
260
24
286
81
192
113
336
60
327
67
233
16
326
57
348
44
310
65
277
35
313
84
251
15
240
35
369
50
320
81
215
112
306
59
253
71
235
103
194
26
199
23
170
108
326
62
196
37
356
50
223
104
316
56
335
59
268
25
185
104
179
100
230
32
303
57
308
80
314
81
229
98
262
13
241
33
239
23
268
68
321
59
260
23
340
48
263
67
337
66
238
95
288
83
261
68
314
63
251
18
272
72
248
25
297
83
345
46
368
56
239
19
215
110
343
55
311
82
229
15
312
65
291
88
360
53
249
75
239
19
201
18
343
47
284
45
236
88
231
108
230
20
338
59
361
56
196
33
226
104
299
58
302
90
279
45
219
2
216
110
344
54
328
74
293
57
361
52
367
54
318
77
266
21
174
96
263
16
347
42
240
32
288
80
324
68
256
72
237
91
207
51
270
34
229
107
252
27
206
46
188
116
225
11
168
108
325
57
252
76
289
78
307
79
365
53
222
104
319
78
159
83
238
88
345
45
272
28
234
26
325
55
318
60
284
77
343
59
249
75
162
101
341
45
276
42
318
80
370
54
231
95
280
75
268
69
271
32
256
20
326
61
195
27
254
68
346
51
293
86
362
51
236
105
333
65
326
55
166
89
262
70
264
29
171
102
272
38
241
86
234
95
311
78
179
96
351
59
343
53
185
114
272
22
198
35
184
114
326
80
240
82
308
88
233
103
351
54
224
114
214
117
254
75
156
90
255
15
230
33
346
59
225
11
238
95
206
15
326
71
280
43
224
105
194
25
220
19
228
104
167
86
201
46
348
58
352
50
223
113
344
56
326
63
198
35
326
60
206
116
273
31
170
85
231
13
307
62
338
44
247
82
234
28
253
28
200
38
332
62
272
33
237
102
265
22
336
58
336
68
218
4
327
60
218
110
242
80
281
37
304
57
348
47
345
56
325
64
218
13
226
111
263
30
305
83
249
74
315
82
361
56
201
44
282
48
176
93
158
96
276
40
366
52
247
20
324
57
241
87
345
61
206
115
308
85
201
18
192
23
237
90
248
72
332
69
316
77
346
54
225
21
269
23
290
78
238
97
227
22
339
66
265
19
328
70
275
36
294
89
227
38
313
80
177
113
305
89
310
89
284
84
358
43
345
45
195
26
282
37
343
49
207
110
270
35
199
118
344
51
228
108
359
54
295
57
219
113
366
52
160
81
251
26
336
56
291
82
310
83
218
110
196
28
259
31
250
30
170
106
284
42
338
44
248
73
220
105
232
24
243
30
304
87
284
46
244
77
254
72
210
51
229
104
266
36
305
88
208
50
240
16
253
20
312
79
322
73
220
113
347
51
234
96
278
34
234
92
330
49
229
35
336
67
248
73
336
47
329
53
209
113
308
81
226
100
171
86
240
23
364
48
340
59
195
114
342
52
358
44
254
69
206
116
250
23
305
85
244
23
178
110
204
115
260
12
235
105
214
49
231
40
279
77
277
78
308
85
296
55
206
25
192
18
250
31
288
50
282
38
213
24
164
78
320
64
240
93
262
17
310
84
242
24
261
28
156
83
299
84
219
1
228
110
235
28
208
15
240
15
275
73
284
43
220
2
243
83
303
84
205
47
228
44
173
101
366
53
232
101
233
93
202
18
230
15
211
51
261
17
217
47
227
103
223
109
174
110
322
82
223
112
330
71
251
23
214
114
215
115
229
112
209
118
237
21
344
58
195
116
270
27
307
57
290
87
157
96
305
86
323
80
349
53
228
102
249
31
343
58
365
46
262
23
323
58
314
58
231
26
263
71
228
111
325
56
205
50
181
99
298
61
338
55
224
103
304
88
340
51
274
23
350
53
243
33
350
55
185
112
327
72
331
54
199
34
198
26
194
114
217
13
307
63
339
61
329
51
199
32
295
85
300
60
208
118
170
106
247
28
220
110
292
51
341
47
354
55
245
28
224
109
247
24
203
35
248
76
316
63
211
110
319
80
332
56
265
19
368
56
310
86
325
58
315
82
273
39
297
79
334
68
264
66
235
30
370
54
329
69
320
83
349
53
211
49
234
95
216
111
340
43
262
25
334
47
287
84
331
52
284
42
267
67
268
22
366
50
268
30
257
12
336
62
280
45
320
82
345
43
255
69
234
97
270
26
366
49
199
24
289
51
280
74
206
12
313
64
315
65
288
46
217
4
324
55
224
41
245
32
237
16
303
60
164
89
199
23
237
91
336
69
289
46
162
79
160
99
247
81
203
21
270
73
196
39
168
96
241
95
218
108
245
15
189
112
348
44
257
67
207
15
366
48
323
79
275
76
323
71
307
81
315
76
341
61
241
88
304
86
229
98
350
44
245
80
224
114
221
16
240
96
162
78
365
51
372
54
321
55
213
38
363
47
218
3
165
104
338
52
215
14
230
108
232
38
215
51
244
26
225
42
293
50
286
78
325
67
286
47
305
62
237
89
217
50
339
48
215
38
318
60
338
53
273
35
161
99
300
58
196
118
311
58
304
86
325
57
338
48
264
32
198
23
333
65
244
28
371
56
329
49
355
51
348
54
274
28
210
25
338
66
324
76
308
64
273
70
243
92
238
20
237
29
341
62
230
10
289
79
364
56
216
6
288
45
201
111
262
28
270
69
287
42
225
107
205
46
361
57
223
-1
220
3
276
38
282
82
332
54
312
79
331
69
282
40
215
115
227
22
251
72
316
78
313
79
343
53
193
113
321
82
336
62
272
21
309
60
209
47
218
3
251
23
204
45
278
74
295
79
334
56
258
71
290
55
235
100
218
46
283
46
246
81
291
52
215
4
240
21
331
59
291
83
314
82
326
57
313
78
290
51
242
23
196
114
231
95
275
37
356
46
312
57
199
28
173
108
190
118
194
19
335
63
178
92
286
45
207
16
267
71
305
90
299
57
253
10
354
57
304
62
196
38
331
73
306
63
189
115
200
33
174
108
225
103
187
113
199
35
245
21
161
94
335
71
237
87
345
52
299
54
221
44
262
24
272
36
333
58
236
20
364
50
229
106
237
9
194
31
263
23
367
52
363
54
333
48
290
50
291
51
223
102
346
61
186
115
235
88
322
64
234
27
320
82
238
13
327
62
267
23
196
25
360
56
334
62
267
36
355
55
348
44
307
64
331
51
202
114
228
99
303
63
361
49
342
52
293
85
306
82
234
22
278
41
162
100
278
40
305
59
249
19
298
86
268
73
210
11
212
51
343
59
198
30
296
57
197
115
340
45
270
21
366
53
319
60
306
82
194
27
249
19
226
33
226
113
349
49
361
52
334
64
216
45
327
68
193
115
213
51
336
51
261
29
366
48
309
58
199
30
276
71
245
28
179
112
366
53
197
38
306
81
309
59
363
55
318
60
275
41
277
76
241
83
359
51
206
13
216
47
328
49
231
95
307
80
297
86
295
89
309
65
192
114
325
80
272
28
221
106
342
58
275
42
168
88
213
33
295
59
218
2
330
74
310
82
265
21
353
52
357
50
250
76
198
35
336
57
177
91
339
61
313
79
287
45
323
69
172
109
231
107
250
77
290
53
217
50
248
76
224
38
282
45
336
68
158
81
193
32
304
60
161
79
332
50
303
82
241
33
299
83
357
55
232
31
347
56
215
49
219
108
217
53
350
57
308
89
192
18
227
106
207
11
208
49
172
99
248
81
336
62
222
49
168
105
227
40
323
76
288
46
219
46
182
114
168
96
351
52
281
46
336
61
359
51
233
103
185
114
266
68
314
82
245
86
235
97
311
58
264
23
166
98
217
49
277
39
287
82
245
83
252
74
244
80
308
64
337
60
238
32
177
100
237
95
195
32
203
113
339
43
208
117
241
12
229
30
287
43
197
24
250
76
314
64
270
68
306
80
198
112
298
86
199
41
289
77
260
32
332
61
344
61
248
17
245
31
308
81
247
79
244
87
215
4
344
47
226
22
241
85
315
62
307
87
230
98
342
60
222
105
241
92
320
82
310
65
234
91
226
34
286
48
314
62
346
42
200
22
335
60
233
17
339
47
307
82
193
20
228
40
173
87
158
79
239
31
238
25
248
73
320
78
234
92
271
37
239
90
212
113
162
78
205
115
219
115
347
51
269
33
372
53
253
70
231
103
246
74
337
58
177
110
260
25
335
66
156
86
223
40
362
49
285
43
196
40
195
114
236
32
225
43
171
108
304
83
313
59
283
76
276
77
238
7
360
53
259
67
245
77
340
47
255
32
344
59
337
50
200
47
332
56
298
80
256
73
245
78
193
22
324
62
364
51
338
56
341
48
232
35
166
103
370
55
296
90
312
86
363
54
241
29
221
11
322
82
218
3
291
54
303
63
257
73
157
95
285
40
245
28
283
45
217
14
228
107
253
27
345
61
159
96
327
72
355
44
192
20
357
45
204
34
340
47
204
111
210
22
244
30
195
114
348
50
334
53
290
85
333
59
247
29
356
54
318
56
208
110
338
47
349
48
274
77
263
24
332
69
239
101
291
50
235
100
225
102
327
77
332
55
284
44
366
48
312
85
288
80
217
114
243
78
347
42
238
95
240
97
352
43
295
89
314
61
337
66
279
41
209
110
300
85
301
86
327
54
201
45
225
40
247
77
259
71
216
112
252
71
254
68
334
59
347
54
273
73
312
82
332
73
284
39
317
62
222
11
300
80
335
50
246
74
327
67
239
94
364
51
361
55
216
17
223
40
293
52
269
33
227
47
271
31
280
44
232
12
358
52
315
85
354
46
249
74
344
45
314
58
268
22
339
48
315
85
299
61
174
87
291
50
334
46
254
27
305
82
334
58
197
23
157
95
283
82
326
54
336
59
284
79
271
24
330
60
360
52
275
33
200
28
243
30
262
68
338
55
318
74
196
113
308
64
279
79
341
52
357
50
242
32
360
50
215
110
337
62
289
83
249
29
328
68
214
35
246
83
325
71
259
23
348
44
270
67
244
10
285
47
262
18
285
50
303
81
365
55
364
56
275
76
276
31
176
111
221
47
311
58
268
22
272
26
336
69
356
54
259
26
350
43
286
48
179
102
280
41
353
47
242
21
295
54
311
79
266
27
166
88
329
72
317
80
321
84
204
47
166
96
253
74
267
28
250
30
252
71
305
60
342
62
274
29
200
111
306
89
296
79
213
52
337
50
296
55
158
97
230
13
317
75
170
94
218
108
253
69
222
45
326
67
201
45
203
44
194
24
292
87
308
83
281
46
216
114
345
57
314
87
368
53
197
39
250
76
180
104
197
25
300
81
335
57
311
84
247
78
196
32
340
54
306
87
330
52
331
61
326
78
330
58
327
60
311
65
236
96
331
67
329
62
284
44
258
13
214
23
279
29
224
42
337
57
330
56
207
10
223
111
250
75
324
69
286
50
230
108
279
45
238
20
333
66
329
62
248
17
315
76
293
86
323
62
200
112
317
64
196
37
336
70
304
86
284
43
343
45
262
27
318
57
237
96
239
92
267
23
239
101
229
18
296
90
200
112
197
35
292
55
199
41
355
47
344
54
262
28
228
46
367
54
243
19
307
58
269
36
210
117
240
30
325
77
197
24
327
74
291
80
197
41
206
115
273
70
326
60
242
35
364
47
203
49
255
14
254
75
269
30
315
58
219
115
293
53
228
101
205
13
344
61
234
102
349
56
256
13
239
85
326
56
333
61
343
58
325
55
299
85
217
115
175
112
204
47
197
41
302
82
306
85
220
107
233
104
229
109
310
82
244
19
327
52
310
60
290
53
255
70
343
47
227
39
206
112
252
28
304
87
235
96
353
49
282
48
281
41
241
32
352
49
280
73
203
112
296
81
347
41
266
68
209
114
247
31
285
46
368
54
218
45
232
30
227
105
233
96
329
64
346
45
335
56
278
34
289
50
285
46
304
86
330
73
213
119
250
77
346
61
270
33
237
101
287
76
279
36
281
35
240
26
301
58
236
15
371
54
318
81
363
47
329
68
366
48
225
45
270
36
341
63
180
99
308
63
336
58
209
48
332
55
324
71
212
114
308
82
334
57
345
53
315
82
248
21
303
85
222
112
172
94
277
27
237
35
329
71
270
33
338
45
279
33
318
65
349
54
288
43
210
115
311
85
322
63
261
68
217
50
324
73
270
38
269
68
337
68
354
50
199
45
331
72
288
51
343
47
301
59
229
103
238
99
240
36
346
57
159
89
239
102
281
75
200
24
325
66
346
58
202
45
261
71
319
73
265
33
244
81
245
31
366
52
221
112
264
28
236
24
280
72
271
38
250
10
316
84
266
25
177
104
215
117
334
59
263
28
237
36
215
46
197
36
235
100
325
65
290
52
329
73
367
56
348
59
246
21
234
103
216
116
263
69
360
57
351
53
341
60
299
88
289
53
267
66
300
84
283
36
294
90
297
60
344
59
221
116
225
102
363
52
270
24
245
82
326
68
324
65
332
69
322
76
238
101
313
65
335
58
339
52
246
32
235
102
353
56
335
61
345
46
295
84
203
49
202
20
323
73
208
28
233
28
229
101
222
115
291
83
217
5
194
113
315
85
218
49
341
62
198
41
283
79
199
43
352
55
181
112
315
86
231
109
337
46
325
65
229
38
203
48
286
51
163
79
347
57
197
35
307
61
160
78
199
41
232
16
324
56
298
85
250
72
343
51
173
92
230
42
237
19
249
13
288
87
207
47
217
52
279
75
203
49
316
85
268
68
194
31
300
55
358
46
276
37
210
28
167
93
228
28
363
47
235
104
318
56
251
20
156
84
350
43
253
16
335
50
235
99
268
74
344
55
293
52
210
109
177
101
266
20
318
80
324
76
200
114
299
61
308
81
240
90
364
56
230
108
310
85
354
55
283
74
216
20
202
114
261
20
228
38
168
107
207
23
198
21
221
49
344
59
191
113
243
91
203
111
366
54
305
79
158
80
349
60
336
46
229
102
354
52
265
26
312
60
333
67
362
54
235
18
330
72
346
46
248
77
217
52
242
21
216
115
315
62
204
35
211
117
318
61
170
81
183
114
221
116
319
74
329
60
324
56
315
81
279
44
218
107
224
45
257
71
258
33
309
83
267
33
226
23
273
37
301
85
218
111
348
48
365
48
350
56
202
115
296
82
331
71
207
48
202
113
344
55
328
65
284
42
226
106
263
71
229
39
300
86
277
75
309
63
278
74
283
48
259
30
206
115
203
18
358
53
179
113
243
33
354
55
262
25
190
118
324
61
333
66
252
72
304
82
173
89
307
86
262
17
209
23
267
70
213
22
282
46
369
55
219
4
204
46
203
33
293
87
279
42
286
51
272
37
208
113
345
62
290
53
196
22
279
42
171
89
315
61
308
80
258
33
276
71
356
43
205
35
233
92
324
60
202
37
197
28
255
69
221
-1
272
68
355
50
317
57
246
30
368
54
219
111
228
14
351
58
267
17
294
56
243
28
314
82
214
112
223
112
308
84
218
109
305
61
245
25
368
54
167
93
259
69
234
105
245
30
303
61
204
47
228
112
300
89
345
53
323
79
337
58
225
103
327
61
193
112
256
26
174
90
252
13
331
54
230
110
178
109
342
44
250
25
302
84
158
96
260
30
320
84
328
65
229
37
366
49
284
75
258
28
337
60
198
118
334
64
271
22
301
83
294
85
239
35
269
37
335
46
322
62
191
17
280
46
157
94
234
9
305
83
220
11
246
75
262
66
207
111
339
60
239
95
268
67
344
58
216
35
267
27
366
51
161
80
231
29
354
56
227
98
328
75
267
67
345
59
254
15
294
84
220
20
288
76
197
24
206
23
238
37
243
83
274
40
238
91
354
53
184
101
338
45
319
77
362
53
200
112
205
48
345
59
232
10
212
51
321
83
209
116
329
69
179
94
267
32
196
24
271
27
207
116
343
50
344
43
308
80
331
52
272
29
274
40
249
14
261
30
167
82
277
43
262
28
240
35
197
28
273
24
334
64
241
32
227
110
319
59
302
81
199
24
329
57
196
29
196
34
281
44
234
101
286
80
271
26
352
42
260
29
241
90
163
84
207
117
199
24
276
33
290
51
239
87
197
30
266
68
260
71
241
95
314
61
346
49
291
81
253
73
218
116
196
117
198
30
206
118
325
68
364
56
240
82
233
104
307
89
171
110
207
42
290
82
284
82
168
106
295
52
353
52
295
85
352
48
214
6
349
59
187
113
344
57
204
20
218
110
358
52
210
9
228
15
234
38
193
33
216
49
334
52
240
29
168
106
318
77
371
56
276
76
243
14
233
101
214
117
231
95
320
79
201
45
257
70
323
78
251
74
277
39
241
89
200
45
194
114
277
32
237
91
359
46
206
39
220
114
242
18
211
9
222
20
291
86
329
55
341
48
172
86
319
77
240
84
254
20
301
85
189
117
326
62
320
63
206
47
291
50
232
32
338
48
172
109
164
101
343
61
322
76
228
113
281
40
162
102
357
55
274
70
261
26
204
115
197
117
240
93
200
36
337
64
363
56
195
36
169
84
337
68
316
83
232
96
351
49
237
97
313
78
229
108
365
46
254
9
197
36
250
19
242
83
293
88
227
111
156
85
357
49
259
19
323
76
262
31
238
85
197
36
181
110
218
14
373
55
315
57
341
64
336
56
239
20
233
108
193
31
204
47
339
49
194
36
240
100
320
79
363
49
299
83
328
50
260
25
344
52
222
105
341
50
323
53
228
31
349
55
161
77
331
65
220
114
206
110
291
51
333
59
197
118
330
75
198
43
334
61
225
10
235
21
353
45
240
82
199
39
239
26
168
107
318
65
345
46
230
39
272
74
268
71
220
2
323
79
223
46
350
42
207
47
193
18
259
67
231
34
212
110
349
58
196
117
270
35
211
11
300
56
248
11
363
52
219
111
359
45
276
33
345
60
344
49
207
12
156
93
221
48
194
114
317
75
257
28
347
56
246
32
200
25
339
53
247
32
306
89
358
52
347
60
314
61
237
93
263
24
172
110
215
114
235
22
345
57
208
111
278
79
231
10
343
49
277
41
320
76
343
63
181
111
349
55
211
113
213
113
263
21
279
31
262
21
336
70
330
71
263
66
301
61
169
80
232
26
338
58
322
64
209
19
325
80
336
51
217
109
269
74
254
25
361
47
349
47
246
79
247
29
247
79
248
79
191
17
207
118
263
34
262
27
328
61
322
82
274
34
334
58
335
45
205
32
273
31
226
101
341
47
317
82
233
105
341
59
251
71
252
12
337
67
347
47
343
56
327
56
164
85
178
114
320
74
277
70
234
31
199
35
237
87
246
8
200
20
236
24
298
60
200
40
265
35
334
67
333
63
262
16
351
43
287
52
268
27
362
50
231
27
253
70
348
43
200
40
306
79
241
82
253
75
313
79
348
58
349
48
337
64
261
68
199
30
323
79
213
109
167
105
314
59
234
19
330
71
339
56
254
74
304
80
169
108
198
22
336
58
325
76
341
61
220
13
331
73
367
49
292
55
344
49
294
89
304
79
172
96
358
49
353
56
256
25
304
89
213
18
336
48
331
69
258
22
289
50
306
87
230
107
324
74
334
46
249
33
203
119
257
31
155
84
157
80
348
55
268
34
332
59
369
54
305
83
231
104
277
74
239
33
253
70
298
87
361
47
195
112
192
21
219
21
212
21
197
34
309
85
245
30
266
29
213
22
290
55
198
41
212
52
328
61
259
70
250
32
346
51
265
25
249
31
300
83
217
13
270
68
238
87
241
84
216
36
282
39
350
54
258
73
311
81
305
79
273
29
290
46
356
43
221
114
249
23
214
8
219
16
221
47
276
71
243
9
252
26
247
28
258
33
322
76
228
104
164
104
230
23
349
55
303
63
349
59
199
36
234
14
340
59
341
47
281
42
179
113
311
64
334
70
245
87
297
55
230
13
345
61
267
71
278
36
233
32
248
9
254
21
323
74
348
58
334
53
342
61
323
76
263
31
289
51
233
108
220
51
232
14
354
51
307
86
209
117
195
24
328
63
199
44
236
34
204
15
324
71
342
43
265
25
232
33
316
64
225
46
199
39
181
98
203
117
337
49
264
35
278
33
173
92
337
47
325
54
246
33
260
25
216
49
278
76
174
98
172
93
283
80
278
39
243
83
285
83
210
112
243
26
268
21
297
86
363
54
322
71
309
80
339
53
322
63
242
81
219
51
174
109
174
100
247
79
233
105
308
64
336
47
227
101
202
17
209
20
364
56
275
36
334
55
335
49
268
28
306
58
322
77
230
43
305
87
267
71
370
53
251
22
336
62
340
64
227
47
268
28
305
84
251
31
229
105
209
30
313
58
330
73
252
21
244
78
323
79
334
49
167
105
339
65
275
34
327
58
222
108
217
117
245
82
207
12
351
46
223
108
197
117
327
78
237
15
323
78
312
83
326
69
201
23
198
33
200
24
340
51
190
113
256
23
296
86
202
43
270
20
313
86
356
50
326
76
364
46
347
52
209
27
260
26
202
22
330
51
279
37
349
54
340
63
277
42
356
52
183
102
312
65
293
86
203
37
351
45
175
108
236
10
263
29
273
35
207
115
275
28
205
111
354
49
248
74
224
37
202
18
249
13
200
29
333
66
323
71
196
41
241
26
351
53
322
61
192
23
238
85
331
63
316
79
308
58
361
53
371
56
332
64
321
79
331
68
271
27
239
90
270
68
276
36
263
28
207
29
238
90
162
89
204
39
247
84
203
38
334
66
304
63
220
115
231
94
199
30
196
116
334
50
301
56
233
101
272
33
310
79
234
101
246
80
238
85
362
46
361
50
356
56
310
89
345
54
332
48
222
112
241
82
237
89
270
67
338
65
207
48
288
44
326
51
197
44
273
31
182
100
224
47
219
104
282
77
334
70
282
40
235
93
256
31
243
79
365
47
242
15
226
17
357
43
326
64
324
65
171
84
284
48
329
63
317
60
312
84
213
50
337
49
240
18
360
51
329
51
322
73
158
97
328
52
330
72
239
20
240
91
237
31
328
57
324
70
218
46
296
81
281
41
320
77
334
47
309
83
311
60
338
67
314
82
304
58
342
55
185
113
296
59
294
82
283
39
202
47
296
57
191
19
204
113
357
44
328
66
351
42
325
59
346
51
284
76
359
52
229
33
313
62
223
112
284
44
308
58
166
84
231
98
363
51
289
81
331
75
234
90
341
62
196
27
223
112
198
41
307
83
258
28
272
21
208
25
224
44
324
65
245
21
299
60
201
48
335
64
250
10
261
25
195
29
329
71
297
89
219
105
170
86
340
56
237
12
308
79
356
48
299
60
238
91
198
22
330
50
269
26
336
69
338
56
229
15
366
49
235
32
275
70
350
49
322
76
244
18
361
50
278
39
203
14
204
19
164
80
235
13
235
91
355
56
342
59
288
77
244
79
257
20
361
52
364
54
508
41
450
72
415
59
504
41
449
72
436
45
482
41
505
34
462
72
260
13
276
28
445
73
521
38
419
31
277
111
312
9
250
108
496
42
465
70
319
4
401
65
291
19
421
60
326
12
458
55
252
27
473
52
521
41
477
59
300
10
520
36
485
50
503
37
295
13
323
19
254
38
227
105
472
67
372
91
484
41
474
63
510
37
320
16
449
54
493
45
427
43
337
40
275
31
524
42
482
47
483
46
385
76
287
-9
500
36
296
88
507
41
338
27
402
27
298
7
268
105
341
91
490
45
525
40
489
51
432
46
241
109
389
40
492
36
504
36
307
72
288
97
491
52
525
39
466
71
529
43
451
54
381
79
280
22
535
42
342
38
313
7
333
28
290
96
523
40
489
41
448
73
356
50
291
4
426
35
469
66
379
46
276
110
304
2
390
31
308
71
532
43
465
68
496
46
275
112
239
114
474
51
418
60
487
53
295
6
309
15
332
18
414
61
432
68
325
19
293
92
488
52
447
71
502
36
297
4
254
37
338
26
464
57
292
91
422
37
475
50
525
44
400
34
431
69
287
0
293
23
248
108
293
93
488
45
444
73
419
59
301
16
492
46
510
35
515
39
293
12
506
43
484
52
376
89
449
71
381
83
375
83
293
18
455
75
391
36
456
58
501
38
334
30
444
49
334
84
347
47
353
96
422
62
480
48
222
99
450
56
391
33
314
19
272
37
322
17
205
91
286
17
471
50
427
39
490
41
476
60
319
72
338
30
423
36
333
32
426
39
502
45
377
85
457
75
295
13
298
14
296
16
523
40
496
36
511
34
485
44
445
72
512
44
429
43
299
79
494
38
270
114
380
83
388
73
459
53
473
68
342
42
371
90
412
32
440
73
472
50
446
52
330
20
532
44
356
94
282
24
456
72
410
30
395
32
265
41
373
85
342
90
356
88
441
70
455
55
429
44
276
29
325
17
386
76
385
76
449
56
475
64
380
43
354
54
340
42
284
22
384
80
503
45
452
53
419
31
248
112
354
94
414
30
479
61
440
52
413
61
478
50
421
38
282
109
284
16
260
116
279
109
316
70
511
41
257
111
501
39
516
39
316
23
496
38
484
55
363
92
451
71
489
54
503
38
378
82
325
11
501
40
326
8
347
89
280
28
324
10
326
19
438
50
341
39
481
58
313
72
315
9
468
51
496
43
379
45
390
36
443
74
450
53
394
34
315
21
333
79
327
10
493
47
432
69
460
56
525
41
369
90
445
53
453
75
282
102
334
23
399
34
339
83
296
15
496
44
304
13
507
42
273
35
307
72
399
28
507
36
492
49
399
35
394
36
345
44
500
42
261
11
523
37
306
0
329
25
336
32
484
40
353
51
391
39
326
18
363
88
426
40
400
64
473
51
415
60
296
18
264
9
283
26
425
64
384
80
419
60
456
74
289
1
481
49
383
82
505
45
479
50
332
33
485
52
359
50
337
26
347
89
295
15
318
15
409
34
499
42
448
71
280
5
326
19
297
88
374
89
529
39
291
90
437
45
396
33
255
20
325
18
502
38
504
36
480
46
335
31
372
88
477
62
331
18
261
11
308
11
502
47
284
16
445
73
306
71
246
112
481
58
503
40
440
71
479
48
504
42
243
110
481
55
449
71
410
60
328
30
440
48
284
17
371
85
489
46
376
88
358
94
502
46
325
22
466
54
300
15
474
66
358
55
282
28
479
62
507
45
363
88
433
45
420
37
255
21
393
35
447
74
293
92
303
21
433
71
418
37
455
74
338
38
401
33
374
85
514
42
482
56
379
47
422
32
396
34
266
11
391
35
237
112
429
65
502
36
410
29
365
95
274
22
383
39
536
43
288
97
509
45
462
55
339
85
283
2
282
106
482
58
334
83
315
17
476
52
475
46
522
39
483
48
330
78
483
45
393
33
489
38
325
13
534
41
321
74
308
73
487
47
507
41
263
27
478
60
348
93
445
53
395
32
306
12
530
42
406
32
306
15
252
24
274
6
274
113
286
0
358
92
500
36
427
36
438
46
417
36
450
73
305
14
261
116
521
38
383
78
449
72
384
34
520
43
273
23
492
38
458
55
491
43
293
18
496
39
346
46
525
39
333
29
521
37
232
106
345
89
411
30
449
72
502
42
498
39
494
38
489
47
448
52
322
74
373
86
513
35
448
52
339
87
353
95
311
19
252
24
444
54
303
2
518
38
519
40
269
107
484
48
361
98
402
64
277
27
390
29
289
98
340
39
417
36
268
115
285
-10
444
71
405
27
380
45
426
37
286
0
303
17
358
96
378
86
366
89
286
101
524
42
396
69
519
36
529
43
386
73
465
52
468
69
395
33
465
54
453
56
312
2
288
103
477
49
481
59
422
36
493
43
446
74
341
87
366
91
496
35
286
105
417
34
292
91
484
41
288
18
294
17
497
44
490
51
499
39
415
61
281
-8
361
50
357
54
458
54
232
104
297
82
382
43
535
42
297
80
420
36
315
8
392
69
484
52
497
46
211
95
490
44
260
110
319
71
470
49
345
47
450
73
511
39
473
65
506
41
450
74
250
110
335
37
487
44
355
98
526
40
375
86
398
28
288
19
296
81
506
42
496
44
449
54
504
35
468
52
514
40
468
66
277
110
288
99
376
48
491
38
395
32
297
21
313
7
453
74
292
5
484
43
463
70
470
50
358
94
522
42
495
46
299
77
327
22
320
71
503
36
400
34
301
79
402
60
492
39
523
44
533
40
484
46
265
114
312
9
327
79
492
48
532
40
500
40
365
96
339
90
447
75
439
49
323
15
502
41
420
38
465
69
426
64
324
25
301
79
316
13
453
71
419
59
269
41
289
24
439
48
474
51
513
35
360
89
515
36
335
83
501
34
380
45
375
46
486
46
494
46
319
18
445
53
357
90
493
48
258
108
295
88
232
110
347
92
490
42
524
39
482
44
343
43
257
20
430
67
299
19
375
88
335
19
312
17
289
-11
337
36
423
65
317
16
229
106
477
49
324
19
298
19
427
37
266
113
320
17
508
34
420
34
362
88
389
73
517
42
473
50
517
37
487
49
291
15
305
19
318
21
303
21
293
1
437
47
339
34
405
27
502
34
292
11
306
5
449
52
506
47
359
94
488
46
426
64
399
32
488
48
337
35
405
61
521
38
235
105
349
48
371
86
478
47
468
67
311
7
409
34
503
46
369
88
484
52
521
39
471
69
384
40
337
82
334
23
455
71
483
58
504
40
341
39
333
15
387
38
486
53
279
36
328
20
512
39
393
37
481
58
311
5
415
60
487
46
331
18
392
69
370
94
263
113
301
2
329
17
504
40
483
48
263
114
260
114
313
7
489
47
438
50
207
93
432
44
307
7
371
89
309
3
410
33
368
92
430
68
428
38
531
43
496
38
308
8
505
45
440
69
290
12
337
84
519
38
456
56
318
73
396
66
524
42
485
49
479
47
390
70
382
39
345
47
465
54
384
79
356
50
532
44
421
62
476
49
487
50
446
54
308
9
282
21
374
83
468
70
514
38
290
14
432
70
434
67
342
40
521
43
405
32
487
54
472
68
484
44
513
44
474
64
504
37
293
98
486
39
256
115
422
37
470
68
307
11
390
36
442
50
517
38
477
49
532
43
463
52
279
33
477
49
403
34
459
76
267
9
374
83
488
43
332
33
379
45
418
60
433
69
442
73
474
65
387
78
435
67
492
38
254
38
391
70
276
-2
383
77
428
37
456
74
307
0
299
6
373
49
445
75
398
28
477
51
228
106
421
38
380
43
427
43
456
55
339
39
224
108
504
43
535
43
281
26
284
108
441
48
490
45
504
46
493
42
443
75
228
105
269
112
336
35
523
38
313
22
489
48
482
56
350
89
343
43
296
17
241
110
486
40
292
17
484
54
492
47
321
19
484
43
390
34
417
35
437
70
452
73
527
38
427
65
530
40
355
91
479
47
384
37
511
40
372
51
519
37
324
11
455
55
379
81
520
45
386
79
263
30
317
14
504
38
325
28
395
32
248
114
306
8
211
79
336
87
361
96
490
52
489
39
428
68
299
2
497
39
461
74
399
63
424
36
423
38
309
19
232
110
312
22
441
69
525
39
430
43
447
52
513
43
410
60
482
55
467
69
437
48
394
31
491
43
518
42
253
40
515
39
206
91
258
115
309
19
380
39
422
60
401
63
519
41
397
65
476
64
491
36
468
68
271
38
341
84
461
56
287
1
391
73
345
87
492
41
459
74
442
52
396
65
280
26
469
66
294
83
511
36
288
20
385
39
415
32
262
113
365
94
293
18
508
38
496
39
493
48
515
37
345
41
283
23
327
26
425
38
361
54
386
76
338
86
252
109
483
57
525
41
392
69
270
19
244
109
445
70
351
93
296
13
523
41
501
47
425
66
210
96
350
51
310
72
372
86
521
42
269
114
270
34
300
76
370
93
454
76
491
45
465
53
314
72
250
109
267
6
385
35
504
44
250
110
445
54
483
48
303
75
410
32
495
45
383
40
438
68
233
112
513
37
487
50
323
25
339
83
240
114
342
93
478
47
309
2
392
30
379
83
492
40
472
51
415
61
252
116
273
111
328
78
476
60
426
35
346
45
280
29
442
72
463
71
342
87
372
87
330
28
498
41
484
47
490
53
451
76
392
67
521
40
529
43
297
10
472
66
280
111
477
62
332
81
490
39
481
55
280
107
502
39
528
38
332
84
220
106
297
86
365
88
331
77
481
60
328
75
510
35
465
71
506
45
374
48
463
55
480
60
488
55
429
65
285
17
358
90
387
78
335
81
287
104
277
32
328
27
236
112
469
51
377
44
406
61
241
107
497
35
464
70
295
8
246
108
517
36
506
37
282
30
432
40
417
63
268
36
362
94
264
10
446
73
510
36
519
41
440
74
280
27
456
72
371
90
368
89
481
59
340
88
303
13
370
89
207
94
490
48
253
107
245
107
263
43
392
33
304
74
313
16
413
32
366
50
397
67
508
45
358
90
502
38
318
15
370
94
479
59
410
61
287
104
490
49
285
22
400
62
259
113
465
67
305
75
325
23
452
54
337
34
495
40
508
43
323
8
399
65
310
13
431
66
488
46
393
66
535
42
329
16
433
43
267
113
352
92
472
50
385
32
443
51
488
55
488
52
333
22
352
94
374
47
334
33
448
55
272
37
466
67
526
39
519
42
286
26
256
116
489
51
460
57
446
52
251
30
496
37
264
48
362
94
413
60
429
40
395
66
487
49
494
37
527
39
498
40
481
56
344
40
476
45
311
4
306
74
322
4
454
74
400
26
519
45
313
15
528
43
399
64
494
40
327
24
477
46
513
38
451
53
490
40
323
6
530
41
507
38
273
-1
524
40
292
11
367
54
328
31
264
114
313
11
472
52
329
76
277
107
375
90
226
98
294
93
357
89
275
113
475
62
294
86
341
37
450
74
314
8
352
50
378
83
391
32
276
30
317
71
262
11
373
45
483
55
488
51
498
48
488
38
480
49
383
83
439
51
448
72
309
15
390
33
401
32
440
50
272
39
533
42
341
88
292
23
468
55
414
62
317
22
258
115
471
68
256
116
283
23
479
47
496
47
326
75
521
38
497
45
400
28
298
22
463
53
478
58
495
44
530
39
442
51
327
9
405
27
520
42
297
20
282
17
339
86
471
54
300
76
473
65
523
37
509
44
532
40
436
68
513
37
266
106
501
38
523
43
374
85
465
67
480
56
370
52
451
76
344
44
523
38
505
44
485
43
400
27
474
65
231
104
425
38
295
89
497
37
507
39
301
13
473
63
393
32
431
65
481
48
408
26
441
74
429
64
394
34
397
33
276
28
365
51
255
116
280
-7
255
40
455
72
449
56
384
77
271
31
450
76
377
81
409
35
449
73
378
46
477
46
281
28
373
47
497
42
324
13
369
88
439
69
495
46
278
-4
394
28
498
36
341
92
498
43
482
42
342
44
303
16
492
40
495
35
477
64
518
44
270
112
318
14
289
103
416
62
393
66
487
48
346
91
285
15
354
90
470
55
382
83
487
46
325
13
515
40
493
45
511
38
353
89
353
93
278
29
513
36
441
74
528
43
429
43
318
22
483
55
291
101
395
33
403
28
235
105
453
71
484
57
356
96
489
48
239
110
351
89
487
52
327
77
310
18
327
78
482
46
394
70
320
12
340
87
436
48
355
51
478
44
284
17
294
86
231
111
525
37
365
92
391
36
354
53
416
32
433
66
329
12
347
94
311
3
492
45
275
39
382
39
326
21
262
115
349
96
227
108
518
39
297
80
363
97
438
69
510
36
294
18
342
91
290
92
516
41
302
7
502
43
499
38
315
3
394
31
463
57
357
92
494
41
435
44
335
35
519
36
470
69
378
85
424
41
439
73
329
27
531
41
379
46
527
42
359
50
361
93
499
38
334
26
228
109
295
93
239
113
465
55
502
34
382
43
306
2
526
44
514
42
269
28
300
10
261
15
429
64
286
4
374
90
467
70
373
51
385
78
337
81
296
-2
369
87
472
50
482
55
498
34
340
32
255
108
405
29
337
23
510
36
511
35
500
37
283
102
528
42
458
74
412
32
431
69
487
49
314
13
514
35
479
43
516
36
352
48
269
32
511
35
288
24
320
24
445
54
403
63
414
32
317
72
483
52
463
72
304
-1
444
52
289
99
474
47
272
39
438
73
366
94
307
-1
381
45
517
42
518
39
467
55
433
43
491
42
332
24
441
71
338
41
304
10
456
73
357
92
319
23
275
20
528
44
413
29
409
34
389
74
293
89
439
72
444
52
415
31
289
94
447
55
337
83
520
42
327
28
478
47
347
48
423
36
504
34
416
59
473
66
357
92
381
86
499
37
350
95
493
38
486
47
399
28
394
68
327
28
255
114
408
34
390
29
486
55
380
83
240
114
378
88
425
66
257
47
283
1
405
62
505
43
508
43
503
45
357
51
385
77
492
51
320
20
472
54
348
49
371
91
280
110
398
28
315
23
470
70
295
84
314
23
377
42
413
61
429
66
520
39
375
90
285
22
505
39
323
14
268
111
466
52
287
99
479
46
527
44
507
46
324
19
296
15
489
37
303
21
417
61
331
22
435
69
443
50
484
44
295
83
325
23
253
36
404
63
506
37
386
79
499
35
392
32
391
72
227
110
358
94
511
44
522
44
317
8
489
48
475
63
367
48
406
28
395
36
412
33
438
72
517
42
277
30
453
56
423
38
355
54
487
51
378
85
403
63
387
38
503
34
422
40
469
65
483
46
377
48
297
79
466
69
422
63
505
46
225
98
488
38
338
87
300
77
475
49
212
89
478
44
446
71
239
113
287
4
334
79
279
5
355
96
285
1
342
86
331
15
318
3
477
47
516
41
480
47
509
44
314
7
517
44
506
36
334
79
283
4
451
75
501
36
292
95
281
28
296
11
355
92
460
57
276
110
497
34
293
14
498
41
294
17
425
40
483
40
478
50
361
93
207
83
410
31
441
52
399
30
458
54
529
41
502
37
517
39
398
64
407
28
324
23
512
35
497
47
261
24
331
78
327
21
472
64
500
39
367
89
286
102
469
68
267
7
355
91
343
39
506
43
439
71
514
36
489
43
506
39
528
39
483
53
341
41
337
85
230
108
455
53
212
101
494
40
497
36
379
81
433
44
304
75
268
112
453
71
429
44
405
62
462
57
367
95
387
36
468
55
475
64
514
35
363
55
416
34
407
62
335
32
498
39
497
43
471
67
525
42
402
33
278
-2
511
39
507
39
500
47
466
55
376
83
252
115
458
73
216
81
378
83
333
85
509
42
524
43
311
12
373
93
476
51
281
32
318
20
476
50
287
27
499
45
294
85
261
15
366
95
355
98
299
2
412
34
518
40
496
44
478
50
440
73
391
38
255
115
261
11
379
47
262
30
395
35
337
83
507
43
483
56
423
63
504
37
374
83
523
40
314
73
524
43
305
1
492
39
355
51
486
52
519
41
394
34
288
96
417
32
487
41
455
57
269
4
411
33
491
47
241
111
528
42
398
29
313
8
463
70
466
53
528
43
497
38
519
43
276
110
278
110
359
89
455
75
304
77
479
57
230
112
411
35
497
44
320
17
329
78
253
114
484
54
427
39
234
110
480
60
270
40
380
44
519
36
373
84
356
52
441
51
486
44
284
101
306
17
484
42
382
41
505
45
464
68
501
44
301
9
388
75
481
42
450
73
484
42
528
41
284
23
479
45
493
45
308
13
512
44
502
44
510
43
290
13
291
15
268
5
402
28
423
36
498
36
477
44
343
88
277
108
472
66
482
45
298
78
443
51
325
25
342
42
487
53
385
74
399
65
510
40
515
38
219
106
498
37
300
3
489
53
529
39
514
45
363
53
501
39
305
8
484
53
316
69
504
45
333
35
275
108
504
42
319
19
467
66
420
61
532
43
294
11
426
65
242
112
386
36
498
35
257
115
214
93
325
75
489
53
275
108
294
22
329
29
381
41
292
93
430
67
480
44
327
26
503
44
294
88
448
54
263
115
419
37
287
25
311
11
490
45
235
106
303
14
476
62
340
36
263
45
325
19
284
101
508
42
506
45
328
75
403
28
403
31
362
98
390
70
283
25
357
96
515
43
375
46
501
47
483
47
357
93
502
38
274
109
503
43
401
32
330
20
364
54
259
13
383
35
458
74
439
46
432
44
310
11
438
68
473
54
315
14
343
41
402
30
449
55
500
46
492
43
225
98
432
69
461
74
332
23
422
38
308
-1
310
9
384
41
266
22
323
26
243
112
434
67
434
69
400
64
262
114
486
44
443
75
335
21
228
102
328
14
514
38
470
68
326
78
492
51
320
70
367
93
294
90
324
27
504
42
361
89
272
37
471
54
377
44
347
90
339
88
290
15
523
38
351
50
492
45
311
21
346
92
393
29
337
85
382
79
483
56
507
40
345
49
444
51
506
40
525
39
328
13
304
20
500
44
479
44
266
11
486
56
491
45
523
38
425
66
301
5
296
11
397
29
522
36
315
23
403
33
513
36
286
25
486
49
331
26
312
70
328
80
346
43
438
48
484
44
283
1
388
73
505
34
333
35
404
62
327
27
309
14
263
115
470
51
467
70
465
68
412
30
374
86
269
40
487
47
482
56
439
73
270
3
526
38
252
114
471
67
323
72
335
25
340
35
537
43
487
54
516
41
505
41
328
17
527
42
425
40
528
42
505
35
460
56
499
39
338
41
314
21
398
66
280
34
477
50
429
42
350
92
318
20
320
10
522
44
268
35
323
12
386
34
284
104
281
30
491
44
454
72
415
62
322
15
515
39
383
82
358
89
295
83
476
50
419
35
513
39
481
61
512
38
478
46
296
5
397
67
337
83
347
93
235
105
323
19
469
65
499
37
421
38
503
35
423
36
301
76
472
68
426
62
426
42
374
88
272
111
350
52
478
48
270
31
453
57
478
50
509
44
385
40
470
51
515
42
504
35
268
6
444
70
295
-1
375
49
499
41
455
58
427
42
269
15
489
37
320
20
510
43
315
23
334
24
296
19
291
93
462
57
462
74
464
54
281
-5
466
67
450
55
283
27
339
87
327
29
364
89
286
103
393
69
461
53
323
19
508
35
524
42
351
96
523
39
251
29
315
2
503
36
223
93
462
74
443
70
304
74
265
12
279
5
284
-7
395
29
472
63
318
18
415
30
428
42
422
32
305
73
339
40
431
43
496
45
471
51
477
61
308
8
231
104
464
70
350
90
387
36
370
88
364
50
306
4
336
85
316
18
310
2
511
38
338
33
495
50
259
43
286
104
405
63
382
44
449
72
392
34
399
33
363
89
427
39
488
54
443
52
453
71
273
0
515
43
254
38
381
85
384
34
238
108
252
38
406
59
480
57
477
49
291
101
510
41
238
114
497
40
297
86
389
31
523
39
274
111
400
61
483
45
302
77
274
0
346
89
484
55
467
56
252
26
511
41
340
43
483
40
497
39
239
111
477
64
267
7
336
83
268
46
528
44
262
13
409
35
522
38
247
109
301
17
522
38
366
53
294
96
343
46
259
116
391
31
308
71
494
42
269
113
512
36
320
24
508
45
277
109
364
51
479
43
521
43
354
92
274
20
455
73
462
72
409
61
353
95
403
63
455
55
384
83
300
3
296
19
256
42
426
35
480
59
381
39
294
88
318
17
430
45
376
43
308
18
291
94
411
33
421
62
337
33
345
48
341
92
387
32
349
91
514
40
368
50
417
31
461
74
492
42
387
38
267
7
270
3
432
40
404
33
380
42
291
21
378
83
475
48
278
110
267
10
521
44
509
42
494
45
290
102
447
72
501
43
463
69
455
76
354
91
484
48
338
32
495
46
360
98
337
87
271
8
330
28
297
81
493
49
374
50
331
25
356
91
470
54
258
114
468
56
330
20
320
5
321
22
335
23
252
35
514
38
366
52
330
23
303
10
292
19
477
51
303
16
381
45
433
69
449
75
478
63
476
60
351
94
417
63
494
49
314
7
340
39
338
39
450
72
488
48
320
25
498
44
477
45
465
73
498
48
412
35
370
88
294
9
531
42
518
36
493
37
370
95
439
51
514
35
409
31
482
46
326
75
377
85
510
39
433
45
464
70
380
85
292
-1
476
60
307
74
488
52
299
0
272
109
458
75
443
70
474
52
383
80
209
97
516
39
436
68
471
65
429
39
210
79
470
50
332
80
469
52
472
50
280
2
394
71
314
72
259
107
529
42
318
15
420
34
294
5
487
45
280
27
485
54
420
36
378
82
267
113
450
53
314
22
437
70
486
43
496
48
271
3
251
109
509
38
411
62
209
90
501
40
477
49
490
42
514
36
388
36
514
39
472
65
484
45
520
38
296
14
314
18
484
53
409
29
509
46
438
50
388
71
357
95
477
59
458
72
502
47
308
19
286
107
277
109
467
67
475
50
372
87
308
72
402
61
303
18
524
42
496
48
513
42
374
88
376
82
472
69
422
64
449
76
424
40
396
32
344
89
330
78
500
39
406
29
290
95
483
48
445
51
479
56
494
36
413
62
434
42
344
93
492
50
397
34
521
41
443
52
433
68
472
48
219
86
365
54
442
48
532
41
440
73
296
89
274
37
464
71
384
34
277
27
303
17
338
41
238
113
466
68
521
41
504
46
240
107
306
14
281
108
339
37
506
36
445
51
255
111
415
32
346
46
497
39
274
33
484
53
276
31
497
48
229
110
302
15
474
63
428
43
422
60
322
74
388
77
274
112
270
41
514
43
383
80
288
103
405
26
487
43
507
43
303
74
506
37
271
2
318
73
500
48
493
35
426
40
366
90
262
107
418
37
537
42
448
71
505
46
316
70
339
41
420
63
447
73
491
43
329
76
334
80
513
44
467
51
372
48
394
66
475
63
376
88
341
87
254
21
279
21
337
32
500
44
319
12
366
88
284
104
290
93
363
88
281
107
295
82
512
41
488
43
475
61
263
114
488
53
372
86
260
114
378
44
513
45
446
70
457
56
367
95
455
76
313
12
492
50
310
21
463
69
435
44
323
18
278
107
491
36
322
7
443
52
496
42
308
10
323
22
511
44
522
37
237
114
453
54
279
29
278
23
409
28
325
8
313
71
500
39
494
37
386
37
275
-2
326
17
487
50
367
54
484
58
506
37
315
22
312
11
255
112
418
32
449
53
355
94
328
24
441
51
485
46
431
65
378
45
507
44
282
4
255
20
412
59
357
52
416
62
523
41
328
17
444
54
523
41
390
34
367
93
405
30
343
45
535
41
518
42
437
72
373
51
451
76
434
71
285
106
512
41
345
42
336
39
381
78
524
40
400
26
431
41
464
69
369
49
501
40
350
97
398
63
299
4
336
82
434
43
208
95
524
38
306
5
333
84
338
90
435
72
498
39
481
47
382
79
298
79
302
20
274
37
507
34
482
43
370
86
479
45
328
28
485
41
471
64
376
48
235
111
290
24
280
107
228
109
269
113
389
70
523
38
434
42
396
67
461
72
487
39
499
48
468
71
486
51
419
62
383
81
496
43
378
45
451
73
527
43
430
42
369
53
295
13
491
46
470
54
312
73
307
7
453
72
458
55
333
32
490
42
453
74
366
95
295
87
499
47
442
72
318
15
258
15
483
48
247
115
429
44
499
35
459
71
481
42
413
28
500
34
318
72
436
49
397
32
325
74
444
73
212
95
302
18
254
21
271
16
297
86
381
82
502
43
450
76
376
89
351
48
284
3
279
-2
474
63
340
90
457
72
414
34
281
106
480
55
242
109
406
59
503
43
512
35
395
33
377
45
398
32
249
114
219
88
477
45
278
-2
300
18
497
46
365
88
514
35
445
72
327
8
364
89
517
39
359
89
291
20
236
106
381
85
311
72
353
94
510
36
273
8
504
37
280
110
347
88
337
39
373
84
441
74
404
30
316
18
305
4
287
99
320
15
419
36
477
46
364
87
369
90
510
36
478
62
354
53
378
45
269
4
525
41
353
98
485
57
504
41
338
88
468
56
404
59
459
55
222
108
524
44
441
70
350
52
484
55
293
23
290
14
369
88
396
36
332
29
497
34
315
21
423
63
473
65
287
23
285
107
422
33
404
63
262
15
528
41
464
70
316
4
444
74
453
73
283
108
373
90
395
36
430
64
521
37
392
68
293
9
377
42
402
63
256
17
468
67
321
11
283
0
344
45
481
47
455
73
452
72
263
113
274
5
529
38
279
-4
354
93
459
75
234
106
530
44
333
81
338
91
500
46
291
96
296
8
259
13
452
76
335
29
516
40
500
34
520
39
479
44
517
44
487
46
479
43
473
47
415
30
462
71
295
85
531
41
512
45
423
34
504
39
445
76
319
21
506
44
535
43
450
76
416
37
508
45
327
25
475
51
430
39
480
43
304
12
492
41
495
40
347
46
362
94
499
45
388
38
379
79
496
47
404
33
306
14
525
40
407
32
489
51
255
108
363
51
522
44
260
45
357
54
395
36
493
37
315
17
331
17
484
47
265
114
264
8
308
5
267
106
301
13
279
108
269
113
512
38
391
33
339
83
320
6
284
103
288
13
258
115
395
65
343
38
302
4
330
26
381
82
248
108
460
69
428
64
210
97
382
76
391
35
484
45
322
20
339
37
306
14
469
70
367
92
484
41
308
-1
353
91
435
45
246
110
395
30
366
54
485
57
454
70
474
64
413
29
503
42
338
90
455
76
421
35
324
18
463
56
496
37
317
71
259
12
365
94
448
76
298
80
390
69
467
66
380
83
259
17
513
44
278
111
524
44
430
41
305
76
447
73
268
113
320
74
460
73
497
45
508
41
396
28
388
78
510
40
498
47
242
114
254
36
448
75
322
16
478
47
355
94
252
38
500
40
296
86
520
36
518
39
507
46
370
49
333
18
322
25
394
65
501
36
500
42
252
109
328
19
338
88
429
44
476
60
407
30
370
91
337
37
489
51
493
41
519
40
336
28
243
108
283
20
524
41
338
28
451
74
388
36
471
69
358
90
444
50
420
34
511
42
369
47
394
70
305
15
384
78
504
46
502
45
429
44
515
37
359
90
299
19
356
54
472
50
466
52
477
59
334
37
483
58
338
30
304
74
338
82
321
19
363
89
494
50
343
90
481
60
405
61
406
61
399
63
294
5
373
51
291
23
351
88
362
92
535
43
293
94
337
33
383
44
341
84
501
43
497
37
375
83
483
42
320
8
388
72
413
30
489
49
475
47
510
37
464
70
294
84
433
66
404
28
490
47
515
43
275
7
481
47
274
20
498
44
322
18
445
75
290
102
487
56
295
7
321
21
441
48
448
53
293
86
464
55
422
37
449
52
335
19
289
104
409
34
367
88
363
97
308
15
503
34
307
73
442
75
393
37
366
91
510
40
502
36
299
19
342
87
329
20
519
41
456
71
434
47
262
115
515
37
459
75
428
40
396
66
473
64
240
112
416
36
522
39
408
31
503
44
507
46
253
36
510
44
530
42
438
48
260
108
259
107
269
40
463
73
396
28
500
41
375
83
395
27
270
25
453
76
475
63
420
37
485
50
522
43
497
43
259
45
503
43
307
70
421
38
405
31
469
52
337
35
382
85
444
73
305
19
415
59
379
84
484
56
240
108
229
103
261
114
510
41
428
66
497
41
385
36
316
71
490
52
337
28
220
89
310
7
390
73
512
40
354
94
470
66
280
31
524
37
230
102
387
38
309
70
469
52
522
38
516
42
449
76
265
112
333
20
337
25
523
39
524
38
392
29
491
46
352
50
373
47
521
37
370
95
324
15
339
91
515
36
404
32
403
32
485
44
239
107
336
28
493
50
264
45
501
41
477
64
252
110
279
22
284
106
299
-2
422
34
341
87
339
87
289
100
341
38
283
103
437
70
509
38
365
90
256
109
502
34
285
99
478
50
518
38
479
61
314
8
528
43
253
23
270
14
439
49
511
37
228
102
510
45
290
101
529
41
477
62
408
31
409
61
424
64
424
39
286
4
390
35
278
109
464
71
290
93
471
68
346
88
499
43
508
45
493
43
509
42
248
108
451
74
505
42
434
42
338
89
478
48
508
42
508
36
295
90
299
79
300
16
359
96
289
20
412
62
338
32
318
8
253
28
529
44
349
93
506
45
283
4
405
61
284
28
495
39
486
44
316
73
313
72
407
30
446
52
480
56
309
19
444
53
346
47
305
14
297
22
507
36
478
45
373
88
490
48
491
51
423
39
512
45
445
72
370
91
512
41
253
33
346
91
281
-6
298
15
455
57
525
39
288
14
432
43
351
50
376
86
416
31
311
16
505
43
336
88
283
-8
396
64
469
70
468
67
523
38
293
92
367
51
436
49
485
51
455
53
280
-7
340
38
260
43
287
104
371
46
382
83
330
78
327
29
430
45
364
91
515
42
432
65
328
75
385
82
277
25
500
45
387
31
470
53
399
32
460
75
369
90
515
44
356
52
525
42
467
52
451
55
420
31
275
112
292
13
283
109
434
48
302
74
498
47
517
42
256
109
468
66
298
21
385
75
438
47
334
23
488
55
361
51
404
60
454
55
328
11
514
36
239
114
305
17
405
61
295
91
326
78
480
59
468
71
280
23
511
36
416
30
279
25
257
110
435
70
325
17
316
23
510
35
497
47
313
10
399
29
248
115
435
69
294
87
257
114
345
43
320
73
457
53
501
38
530
43
318
73
380
80
361
94
404
32
328
19
349
93
422
37
494
41
280
104
526
39
299
13
497
46
492
39
478
47
486
45
490
51
311
21
487
42
515
40
226
98
483
46
482
42
473
49
350
89
399
32
387
34
294
22
309
6
486
54
434
42
315
22
273
36
460
57
499
43
446
55
476
49
481
47
438
49
420
37
391
30
265
113
330
21
487
48
276
31
304
20
473
65
465
67
278
4
295
22
313
15
311
19
529
40
458
58
469
54
327
20
366
93
475
66
279
109
415
35
293
93
449
71
470
64
430
42
330
16
447
54
321
73
317
8
361
94
258
116
380
82
296
4
498
37
489
48
452
72
445
51
318
8
473
63
498
47
466
52
305
11
378
84
412
35
381
45
409
27
423
61
515
39
376
47
392
33
392
70
292
95
377
48
321
7
371
87
284
-9
485
48
296
89
427
36
490
37
368
93
462
73
372
51
479
49
467
69
423
65
508
46
314
69
401
64
334
79
359
54
467
69
278
106
269
8
275
110
281
25
439
48
491
51
484
47
452
75
514
42
265
108
343
43
438
71
327
23
416
34
283
107
453
76
469
52
307
73
517
36
445
51
501
42
520
43
513
44
276
39
478
48
456
55
217
101
222
95
466
72
496
42
512
43
429
39
342
46
467
52
320
10
450
71
311
70
281
-6
505
37
303
15
494
40
460
53
467
71
319
74
294
5
457
72
464
56
294
16
465
52
235
107
494
47
464
55
426
38
380
80
467
54
421
63
446
55
491
42
431
68
289
15
308
9
390
74
318
73
409
32
323
7
470
52
497
41
385
39
493
41
473
64
336
85
339
28
352
89
364
94
422
39
289
95
490
40
425
63
337
32
509
43
388
35
365
51
528
43
434
71
460
71
310
6
260
114
227
108
464
53
347
48
271
6
446
52
429
64
306
21
265
47
483
47
357
94
285
18
342
85
277
112
251
32
329
10
495
43
296
17
519
37
475
61
467
67
528
43
369
92
355
53
490
47
366
54
362
53
494
40
331
78
314
73
477
46
467
70
345
92
311
20
267
112
340
44
488
43
337
37
494
40
281
23
347
94
385
74
509
38
341
92
397
67
474
66
267
43
292
94
265
115
351
93
407
34
294
88
420
38
392
68
303
2
336
22
318
4
254
114
450
54
391
34
509
43
483
56
356
96
524
43
404
31
479
60
506
42
455
56
421
61
277
29
259
13
303
21
368
92
348
91
525
41
385
38
287
19
413
61
300
18
483
55
377
42
496
45
402
31
527
41
479
43
456
54
521
43
334
26
501
35
296
88
292
91
287
4
294
-2
342
89
312
15
511
37
372
91
472
65
430
43
387
73
316
18
480
61
477
59
469
54
322
20
261
11
397
63
280
109
475
47
380
80
267
115
456
53
342
45
467
53
427
41
522
42
368
86
377
82
407
29
463
74
505
42
447
55
280
5
489
40
506
34
410
35
373
85
278
35
355
89
518
36
445
72
386
36
284
104
266
10
433
66
507
44
238
114
259
16
285
27
365
90
255
107
356
54
317
11
315
1
326
78
271
22
453
71
486
41
313
8
387
71
425
38
419
36
279
35
281
110
439
74
493
48
263
43
509
38
423
39
316
5
335
35
445
71
445
72
498
44
294
12
443
71
478
50
472
64
360
90
280
110
395
66
368
91
300
77
336
36
449
54
519
42
520
44
478
62
460
73
267
20
525
39
321
11
367
90
275
30
342
43
395
64
489
49
243
107
475
67
494
47
216
93
445
53
515
38
463
53
481
59
510
42
472
63
318
5
304
18
421
36
308
8
482
49
490
45
360
54
295
3
370
87
394
68
488
40
328
18
450
73
370
53
273
112
511
44
420
61
323
25
298
78
505
40
398
32
438
50
406
62
335
27
284
29
364
49
308
13
300
8
266
43
494
39
298
79
479
47
438
71
495
43
399
65
295
92
508
41
486
52
328
15
401
34
353
97
308
13
426
39
280
29
453
75
488
47
281
29
396
35
462
57
494
43
322
13
507
46
352
90
496
39
426
36
216
85
283
109
296
87
496
48
511
35
463
72
526
43
500
47
527
43
258
36
475
50
417
62
278
107
487
41
262
29
298
18
485
44
488
40
285
100
521
39
507
39
319
15
399
32
387
36
405
34
483
48
509
41
515
44
513
35
335
28
335
29
380
85
352
90
492
45
260
12
383
83
403
30
361
90
482
47
233
106
511
38
492
49
331
79
437
68
484
53
382
43
438
69
362
89
222
92
407
34
425
40
449
75
465
68
438
50
289
13
462
55
389
72
398
62
472
64
215
93
334
24
435
71
521
39
340
33
252
29
444
72
369
88
483
57
332
30
364
53
462
73
318
19
289
14
345
46
489
51
221
90
453
73
495
45
293
93
488
47
491
36
506
39
504
43
410
31
311
70
411
33
294
85
267
112
393
33
421
38
488
49
533
41
343
40
459
57
404
31
281
22
291
95
267
6
509
36
273
16
281
24
295
85
491
46
438
73
461
74
397
67
515
41
263
42
508
44
362
52
475
64
527
44
509
38
237
110
394
70
358
92
291
95
387
38
355
51
321
74
340
34
365
89
497
37
528
40
329
11
439
47
258
114
265
7
409
35
435
45
432
68
415
35
260
13
521
44
496
41
316
8
337
31
481
47
230
107
322
75
474
52
409
33
316
10
390
38
262
26
301
79
349
49
448
74
368
52
259
13
451
74
497
41
306
2
433
41
278
110
381
84
273
109
453
54
313
2
506
39
405
30
332
80
420
62
296
13
432
66
284
3
284
106
412
60
522
40
205
82
255
116
456
55
470
66
405
33
488
45
504
41
308
15
328
78
328
24
285
102
291
90
480
48
288
24
445
53
323
16
296
84
337
34
527
44
373
90
289
-11
360
90
290
12
501
45
514
44
497
36
415
60
459
70
340
84
501
44
492
51
373
84
272
110
416
62
417
61
352
88
468
53
456
58
292
91
412
62
282
3
306
19
441
74
269
111
420
32
531
40
396
34
512
40
287
-10
282
104
353
91
361
51
463
70
311
7
289
25
448
72
292
1
521
40
231
106
336
23
282
20
312
3
328
79
249
115
321
74
389
39
262
10
311
6
475
63
514
36
500
46
526
42
445
76
318
72
338
35
417
35
341
88
220
87
505
46
219
107
531
41
336
35
359
93
535
41
518
39
266
114
487
41
361
91
293
94
494
46
504
40
447
54
278
24
488
44
207
84
298
82
428
43
475
63
425
40
487
50
421
62
484
55
522
43
501
35
487
42
367
87
384
37
518
37
481
57
322
14
388
76
302
6
238
113
484
45
347
92
437
49
510
42
244
114
482
56
232
112
452
74
397
31
293
5
482
41
449
54
328
75
290
96
381
86
441
49
469
70
322
8
298
85
504
44
418
34
354
94
304
15
344
42
443
54
308
20
374
46
419
61
505
42
495
44
521
40
304
-1
456
74
533
44
330
31
301
21
480
59
481
45
287
103
494
40
386
75
316
10
515
42
294
88
346
93
466
73
507
43
305
17
343
91
436
67
296
91
419
34
437
49
332
24
498
47
513
39
261
12
519
38
475
61
483
41
224
106
391
71
484
47
404
62
504
36
342
38
495
48
323
15
514
37
470
69
394
37
310
19
454
71
310
22
330
79
294
87
378
46
296
22
380
83
245
111
421
38
377
89
335
30
278
29
328
16
466
54
422
38
317
12
459
58
427
40
335
84
513
36
288
98
376
85
407
60
531
40
382
35
484
53
266
108
415
28
339
32
495
37
422
33
342
87
299
14
331
33
376
83
289
16
406
26
250
107
464
72
488
50
447
55
403
62
486
44
297
5
453
57
446
54
268
115
362
93
502
43
500
37
371
51
415
32
289
20
412
29
420
38
492
50
257
108
440
50
293
92
335
30
394
36
462
55
307
11
294
9
311
20
430
42
424
41
267
46
460
70
275
20
321
13
503
38
516
42
390
38
363
90
464
53
342
38
485
45
325
9
525
41
508
41
488
54
287
19
308
20
450
56
515
41
290
13
310
71
303
21
493
39
438
48
485
40
336
87
413
31
478
47
524
40
478
60
451
54
414
62
295
-2
494
36
288
15
381
78
375
82
347
92
361
92
518
44
254
36
324
21
473
63
347
49
472
53
513
37
431
41
310
16
327
14
320
18
214
93
446
54
387
31
506
40
373
84
291
89
481
58
248
115
364
53
325
26
334
30
382
81
468
69
346
49
400
65
351
88
500
34
347
94
378
80
276
5
232
110
457
54
480
44
375
89
357
95
275
21
315
11
423
33
397
33
364
94
495
45
432
43
411
27
502
40
470
65
488
45
312
6
377
84
436
48
484
56
521
44
276
5
434
67
385
75
329
16
253
25
343
42
395
65
385
37
487
49
299
22
506
38
329
79
226
100
500
35
461
70
439
51
349
88
298
4
494
40
488
49
329
15
323
20
487
47
293
99
371
84
212
102
315
10
480
47
499
36
518
44
373
85
398
31
319
70
303
76
443
71
397
34
222
95
272
42
424
64
503
41
480
45
271
110
252
35
458
54
420
36
515
43
408
30
346
48
362
55
427
41
313
16
403
27
427
63
385
38
497
44
312
6
510
36
270
112
429
41
497
49
290
16
484
57
291
102
329
81
518
37
260
113
257
107
462
72
377
85
465
67
470
67
315
13
341
37
492
39
257
16
334
86
460
73
293
4
307
20
372
90
268
5
359
54
457
71
306
22
264
22
348
89
385
42
325
21
473
66
489
53
364
93
286
-8
269
41
233
104
504
46
491
37
473
65
382
81
337
38
379
86
494
49
498
48
477
63
320
15
477
47
290
101
292
16
435
45
386
33
266
114
253
38
298
-2
308
74
466
67
493
43
467
56
309
72
231
111
422
38
477
45
497
40
497
45
415
31
494
48
267
25
432
43
271
113
419
61
271
113
273
8
307
8
478
46
349
49
290
94
439
73
516
36
276
110
325
10
318
72
479
61
357
89
308
18
527
40
280
2
326
78
519
43
302
22
464
56
252
114
491
43
273
42
366
97
504
34
479
50
467
71
370
47
331
83
492
43
297
14
378
43
471
52
294
20
307
18
259
114
402
33
440
48
285
17
444
72
344
46
254
25
467
70
351
97
340
88
335
23
480
47
258
42
433
43
249
110
247
112
256
27
226
100
252
108
509
38
488
49
436
46
332
31
520
38
466
52
366
52
380
40
313
22
316
19
270
23
331
30
466
53
438
50
470
65
531
43
528
41
376
82
497
36
259
115
297
6
496
45
350
96
284
102
511
43
370
47
291
11
298
3
467
56
306
17
316
19
320
12
324
8
347
46
474
64
342
86
459
57
253
112
461
55
490
47
294
84
271
35
442
52
396
32
464
71
498
36
526
43
402
34
257
116
483
58
521
42
492
45
338
41
331
78
334
82
408
60
494
40
359
93
411
58
503
41
499
40
461
74
505
40
332
28
251
30
448
74
296
8
511
44
520
38
235
109
391
70
390
36
375
49
305
11
348
48
529
42
507
47
411
32
355
52
255
114
383
78
454
58
516
39
252
115
286
19
311
18
275
111
379
44
502
47
308
16
488
42
496
37
496
44
399
62
259
33
288
102
359
94
373
83
431
43
330
79
492
38
270
16
290
15
423
34
316
20
513
42
455
55
262
113
307
17
487
52
226
104
297
80
432
66
471
66
357
54
404
62
406
34
465
52
531
40
336
22
336
37
330
12
488
42
293
98
476
60
401
64
409
59
289
99
297
11
503
34
392
67
387
40
415
59
427
40
360
92
341
39
391
35
276
111
378
84
340
35
481
60
412
34
213
86
401
30
322
72
523
43
212
90
473
48
333
81
497
42
346
87
285
105
367
90
294
88
348
93
291
97
290
101
432
43
261
13
429
41
332
22
399
64
388
72
345
45
333
30
348
91
481
57
495
46
381
37
327
28
490
50
389
34
315
10
374
48
262
108
438
49
402
27
337
24
329
16
348
49
253
23
406
29
511
41
403
26
305
72
340
43
323
17
493
46
207
84
456
58
432
66
453
74
460
74
495
41
398
35
422
38
510
40
442
51
491
37
253
114
475
63
489
51
439
72
383
77
479
58
430
41
485
51
510
45
325
75
327
12
530
43
482
46
495
44
341
84
297
85
301
78
478
63
252
26
289
101
364
51
448
71
421
37
274
40
437
72
434
43
468
71
436
48
264
44
468
55
481
41
337
26
279
106
336
39
416
60
360
89
495
41
438
68
382
41
368
51
439
73
395
65
433
47
315
69
493
49
401
33
322
26
373
87
286
2
347
47
516
42
458
55
490
44
207
94
399
31
523
40
309
14
303
1
272
112
500
34
489
42
255
39
522
41
255
115
502
40
309
73
488
54
362
89
344
42
494
47
399
63
467
71
433
70
361
89
290
99
402
61
321
19
352
49
425
38
426
40
415
30
227
100
522
36
302
20
418
37
286
103
459
71
296
82
340
86
296
7
258
107
224
98
407
60
495
45
296
23
286
25
284
104
284
100
496
36
293
5
447
71
439
72
496
49
320
18
421
64
470
67
261
108
442
70
359
52
430
67
330
13
490
41
493
41
427
36
304
4
486
51
535
41
451
57
394
67
467
67
372
86
497
37
208
81
328
26
322
72
433
43
447
73
300
77
281
22
494
45
262
19
260
114
441
70
413
59
502
40
492
41
504
46
369
87
518
35
238
114
513
37
447
73
501
47
508
34
521
40
497
47
411
34
343
42
406
29
469
68
347
88
400
31
449
71
496
44
281
110
309
6
258
107
367
87
485
57
297
20
507
35
509
35
427
41
295
87
333
28
510
45
493
49
325
27
334
83
468
53
295
18
524
42
464
72
464
56
360
95
438
68
464
71
286
21
489
37
489
52
379
47
337
85
398
65
505
35
400
27
472
48
382
38
246
112
309
11
510
40
488
45
480
61
486
52
359
54
310
20
306
19
499
39
415
33
432
44
410
60
483
45
305
75
366
53
271
6
475
48
392
71
222
95
459
56
337
31
500
35
217
103
276
5
228
100
521
36
312
18
305
18
516
42
320
11
477
60
533
40
513
43
410
34
360
88
207
79
384
40
251
31
412
33
529
38
360
96
483
54
257
111
258
116
391
38
454
72
486
55
379
81
495
45
484
45
478
63
337
85
292
21
338
33
507
36
493
46
278
27
322
74
348
89
484
44
346
47
324
14
407
31
485
55
461
55
482
54
514
39
256
17
346
46
433
66
317
11
278
5
481
60
485
45
479
62
312
22
450
56
458
54
527
43
474
52
243
106
488
38
363
90
419
62
456
57
319
18
325
76
419
32
467
72
347
49
307
71
471
67
267
115
439
47
513
43
389
73
523
39
489
50
276
3
508
43
410
28
415
30
332
79
518
42
252
38
514
39
278
-3
478
50
256
108
396
33
445
71
426
38
299
83
405
34
286
27
503
44
417
30
496
35
526
42
500
45
317
71
505
35
336
22
516
45
270
18
290
23
317
7
518
41
303
77
349
47
436
72
222
96
357
53
269
113
275
16
226
107
316
5
341
86
511
36
503
44
342
87
484
44
253
24
403
62
484
45
292
99
403
60
505
46
237
113
220
89
484
45
476
60
312
69
451
54
501
35
390
30
270
112
517
38
461
74
484
57
454
57
359
91
372
87
387
37
332
78
432
46
529
41
487
49
391
69
371
88
511
41
464
72
333
28
397
64
474
62
333
25
330
17
524
43
430
44
240
110
508
36
332
21
472
66
233
105
473
63
352
90
368
92
504
35
323
20
327
77
327
24
263
108
502
46
290
14
292
92
387
74
297
82
237
113
257
20
464
72
493
49
470
53
302
11
310
6
238
107
491
49
319
17
282
-7
289
101
455
73
333
19
482
45
298
-2
296
10
443
75
260
114
491
46
330
29
292
21
308
-1
505
46
258
114
451
74
500
36
365
53
482
45
335
23
409
61
284
107
285
106
375
91
501
40
512
41
498
34
479
49
468
71
430
44
520
37
233
104
259
115
300
21
422
63
426
62
419
60
256
109
245
114
364
93
304
72
352
52
441
69
287
14
297
88
494
37
277
6
471
67
500
37
512
45
404
34
356
54
389
75
303
72
484
43
435
48
490
42
509
34
424
64
339
87
332
34
272
1
453
73
495
35
509
38
497
36
520
36
215
97
502
38
502
38
345
92
401
34
268
112
382
81
432
43
299
15
325
13
278
5
500
35
430
68
451
56
288
25
252
114
465
68
365
97
275
5
493
48
337
34
230
101
324
26
378
80
314
9
259
44
390
74
466
54
515
41
256
112
460
72
351
48
367
90
262
13
469
55
459
57
515
41
397
64
404
62
428
43
481
44
513
38
281
24
497
37
515
45
496
37
505
38
393
37
331
18
339
34
304
-1
487
49
490
50
390
39
437
50
450
72
502
47
314
11
483
48
491
39
293
92
378
86
517
36
500
44
303
-2
301
1
463
55
295
13
259
47
234
109
253
22
504
38
298
78
285
16
252
107
531
40
481
49
377
83
402
61
325
24
443
50
471
65
487
48
385
77
393
34
401
61
278
-2
512
40
389
71
328
77
491
49
254
107
524
39
446
73
221
92
330
26
273
42
516
39
404
61
433
65
372
45
386
37
343
42
520
38
499
42
423
39
477
65
363
97
464
69
404
60
324
8
278
4
386
78
488
38
481
46
481
58
432
43
422
62
283
24
450
74
492
51
336
81
447
74
400
64
340
89
343
45
254
115
311
6
532
42
467
71
523
40
261
114
356
91
394
32
324
75
339
41
367
88
208
96
457
75
476
49
494
47
250
109
296
3
519
44
305
73
502
46
296
5
355
97
337
81
469
68
526
42
286
20
449
56
513
40
298
8
288
102
479
49
457
72
378
41
529
39
224
108
469
65
408
60
502
46
382
40
368
91
320
72
298
-2
365
55
379
82
318
23
489
50
463
56
293
21
410
34
320
71
357
93
325
17
369
88
314
5
429
42
380
80
451
55
499
44
485
53
467
68
317
14
467
54
524
37
402
28
244
112
250
107
273
7
298
78
349
49
304
18
459
71
357
97
255
115
287
21
311
21
315
73
310
70
236
111
331
31
282
27
493
38
298
1
303
76
454
56
312
8
467
67
305
19
377
89
525
40
420
35
499
42
347
45
409
30
300
13
525
39
362
89
309
73
502
41
399
29
465
54
331
82
292
2
278
25
519
38
505
44
296
88
402
33
514
41
329
16
491
39
343
44
434
42
293
19
487
47
504
46
375
44
464
70
449
72
494
46
370
51
424
38
275
30
458
55
432
41
282
107
411
30
487
51
350
89
359
50
521
42
447
72
328
78
376
90
218
83
476
62
263
18
333
84
366
89
490
46
376
87
276
111
475
47
473
67
308
14
272
3
468
67
418
60
516
40
286
104
496
41
510
40
288
2
394
35
476
60
476
62
519
42
445
72
328
25
473
64
448
76
369
90
292
93
489
47
229
100
359
96
288
23
494
50
504
37
381
83
441
70
491
42
289
95
305
12
326
20
521
41
311
15
359
92
330
80
490
52
295
20
293
88
535
43
306
20
327
13
416
33
510
38
275
109
220
87
303
8
380
85
457
76
439
51
441
48
479
60
284
102
286
98
482
57
342
42
426
64
408
59
501
37
442
49
496
41
388
33
342
84
496
46
535
41
482
59
426
41
486
45
308
18
386
73
318
3
381
78
306
6
372
49
483
42
428
37
391
34
386
80
294
90
394
34
427
38
326
15
342
93
346
48
487
52
207
80
392
37
482
47
483
56
468
66
375
48
450
55
462
69
283
2
400
65
291
99
403
63
487
53
330
83
463
53
205
82
442
72
442
52
387
77
288
105
476
48
306
-2
502
34
378
88
415
61
458
56
484
55
279
4
451
71
324
26
501
39
309
20
405
28
432
43
266
115
475
60
357
88
399
29
317
72
488
45
292
15
353
95
300
9
254
20
507
38
248
107
529
42
475
47
396
34
420
35
283
104
434
46
529
39
486
49
355
51
507
42
263
114
392
68
309
9
431
68
423
61
483
48
364
92
277
109
365
97
452
53
527
42
513
39
385
37
431
45
449
54
438
46
268
46
528
42
409
30
287
4
310
6
329
77
496
42
353
94
431
44
291
92
323
10
293
92
343
90
450
54
278
36
512
36
314
17
478
61
394
69
226
98
468
69
393
71
448
72
376
43
449
72
510
42
423
62
237
105
487
42
261
109
440
74
338
34
216
87
504
37
469
53
469
50
400
33
238
114
515
37
409
59
530
40
371
49
215
91
502
44
374
89
293
95
322
10
430
66
396
32
464
69
246
107
387
76
222
91
266
107
507
45
507
39
451
53
367
86
425
64
521
42
270
105
471
53
444
74
364
91
391
35
396
64
351
96
377
85
500
47
523
44
482
46
292
89
416
33
390
72
469
54
467
69
428
67
496
37
335
38
275
31
486
47
491
45
296
86
326
73
469
69
440
48
375
88
329
28
532
43
464
53
303
18
427
38
326
14
234
113
432
41
303
78
387
74
280
-5
426
67
264
48
394
36
359
92
379
86
493
42
312
22
306
12
471
51
415
36
502
39
418
35
404
60
504
46
502
37
498
44
269
111
365
90
486
53
525
41
296
82
529
44
511
38
454
71
266
113
265
17
273
-1
316
10
403
29
473
49
525
44
291
-13
470
53
276
-3
378
81
522
38
421
60
349
90
424
34
438
50
221
92
486
39
422
61
291
17
361
98
399
65
271
8
472
50
357
97
282
26
456
71
377
44
335
84
479
60
432
44
264
48
289
20
290
23
272
112
289
100
260
109
456
57
318
7
285
-7
512
36
488
53
285
100
488
47
386
40
514
35
504
47
411
33
307
2
500
42
302
8
522
38
453
54
316
15
327
76
359
98
481
55
443
71
331
26
383
38
242
112
323
25
272
105
273
2
365
97
332
31
475
65
417
61
472
52
396
65
339
39
281
105
441
72
384
76
341
40
501
38
287
105
514
41
364
53
512
43
402
62
311
21
354
90
316
14
354
53
452
72
382
81
293
95
503
45
414
31
518
36
283
105
362
97
351
93
378
84
390
36
307
74
350
89
342
87
426
39
303
11
311
18
474
62
498
41
508
36
470
52
334
81
469
69
389
36
455
76
361
98
346
46
453
56
279
110
328
30
510
36
242
108
324
26
275
5
375
46
445
51
512
44
526
40
429
40
268
39
214
103
479
49
298
8
417
36
482
48
285
100
239
114
441
72
477
46
498
43
323
13
212
101
446
55
476
47
322
16
279
33
476
47
341
90
354
88
392
67
285
18
283
4
535
42
304
74
427
41
486
47
477
64
515
44
425
39
510
38
455
56
503
39
265
20
227
111
332
79
405
61
334
82
455
76
245
111
236
108
494
40
423
39
501
36
431
64
479
50
350
49
498
46
334
79
423
62
491
51
473
65
497
48
357
94
458
72
509
43
251
27
264
106
255
114
513
40
302
20
291
19
512
35
350
46
351
94
354
50
472
49
502
35
484
52
403
61
475
60
291
95
435
72
303
5
505
40
494
45
467
53
390
74
284
109
290
13
327
28
393
33
376
88
251
34
418
60
492
47
505
43
391
71
299
21
475
61
438
48
323
21
301
7
432
42
445
71
256
41
305
76
470
53
275
109
487
53
490
43
484
53
270
105
482
42
331
20
405
29
517
45
275
17
279
35
477
49
300
4
481
49
336
35
533
43
275
112
507
37
451
74
477
46
380
42
458
55
318
72
282
104
509
38
446
51
316
11
402
33
350
51
485
39
514
43
334
35
483
54
267
6
293
11
497
42
520
38
474
67
502
42
304
75
266
107
282
-6
488
53
527
41
344
47
446
75
470
65
257
17
445
75
499
41
272
1
306
19
416
33
248
108
486
54
410
59
260
114
354
95
312
21
332
79
477
60
253
34
214
86
463
53
402
33
446
54
339
91
436
69
448
72
385
74
366
90
374
92
486
57
432
68
411
59
516
40
505
34
401
61
455
55
517
36
299
20
312
6
277
3
286
105
423
39
486
47
491
46
430
69
496
37
329
77
524
39
392
36
356
95
312
8
459
56
363
51
407
26
494
36
269
111
433
41
338
40
492
44
466
56
503
40
285
101
296
89
448
76
517
43
449
55
514
39
439
69
222
100
366
52
477
46
469
67
466
70
392
28
322
72
353
93
483
56
372
51
308
14
513
42
311
5
371
87
381
82
453
73
503
46
290
92
317
21
512
40
360
54
277
106
336
38
481
58
452
71
368
51
495
40
278
107
428
67
345
48
304
21
294
86
279
109
346
87
455
57
529
41
291
93
273
104
253
35
306
8
457
56
263
12
380
39
343
41
523
37
316
12
334
21
301
17
371
48
378
81
517
37
482
59
297
5
285
-8
219
102
426
40
463
69
486
49
478
62
449
55
348
94
362
51
327
75
303
76
450
72
412
59
370
91
318
10
310
20
478
58
282
103
524
37
422
32
366
94
278
111
486
56
282
108
328
13
445
70
470
69
524
38
296
2
282
27
498
40
490
46
286
104
376
84
521
38
281
30
446
53
504
44
444
73
520
44
443
51
441
71
357
51
485
39
385
81
344
88
336
36
294
91
278
37
268
25
298
79
226
110
339
84
493
40
523
39
463
70
450
54
317
70
387
33
451
75
493
50
286
105
213
102
289
101
268
114
300
4
462
69
364
91
510
40
458
73
429
38
358
90
346
94
464
71
349
48
453
55
489
42
444
54
480
57
299
14
527
40
323
13
316
22
382
41
477
48
489
49
300
11
422
37
504
37
234
103
430
41
355
97
484
48
318
7
507
38
358
91
497
42
487
39
315
71
528
40
317
14
461
69
367
91
510
44
260
45
527
39
403
27
298
12
472
49
444
72
276
5
416
63
375
48
416
61
406
63
490
45
450
75
470
64
331
31
303
8
516
36
313
16
514
39
451
56
444
70
469
54
275
0
265
7
496
38
432
67
369
86
324
25
456
74
341
40
483
48
334
21
446
72
472
53
340
40
367
89
319
74
283
104
446
55
471
63
284
3
290
101
322
76
241
107
339
34
262
114
471
53
416
34
343
88
461
75
374
47
498
42
358
93
293
15
493
35
447
52
392
71
345
94
511
43
337
27
445
53
336
35
210
98
463
53
467
70
330
28
479
62
490
38
343
39
390
35
298
7
473
51
332
18
362
89
422
37
436
71
392
38
489
48
233
105
483
57
337
85
443
52
328
79
469
66
464
54
386
37
404
33
316
73
489
40
432
70
461
69
290
23
467
68
390
71
305
8
390
32
283
28
401
31
490
44
227
102
374
87
473
63
462
72
205
87
290
20
324
72
263
38
325
74
288
97
504
41
465
55
490
48
367
89
423
39
221
91
482
46
280
107
288
104
320
73
348
45
531
39
407
60
243
109
432
44
257
41
470
67
336
37
458
57
493
48
460
55
243
111
268
6
230
109
336
32
491
46
281
21
531
41
469
67
300
79
354
93
451
73
329
26
253
112
286
-10
429
43
296
-1
437
50
465
73
512
41
503
40
506
40
376
43
500
39
445
75
345
41
411
59
301
19
499
45
459
71
293
1
355
96
511
46
471
66
420
61
474
52
378
88
413
36
409
60
404
34
526
41
527
38
462
69
460
58
274
15
323
24
448
54
327
28
485
55
318
16
317
73
293
94
320
16
400
30
517
41
293
88
515
44
374
85
268
114
433
46
322
16
329
27
326
24
268
18
323
25
361
98
372
90
524
41
349
52
473
63
298
80
521
36
407
60
287
27
478
58
521
44
323
76
520
36
376
86
365
90
491
38
401
30
280
34
311
18
458
55
289
104
514
44
486
50
423
65
406
31
281
33
380
45
290
97
524
43
382
77
274
109
492
41
432
69
308
72
462
53
417
35
427
64
525
38
457
73
214
80
446
72
436
48
261
42
384
34
263
110
479
43
519
44
293
20
266
114
367
90
394
30
375
50
443
52
273
35
287
22
450
53
359
54
379
87
486
51
371
90
497
37
345
92
446
71
312
20
338
38
339
35
256
116
341
41
481
47
500
47
267
112
531
42
283
16
212
101
343
47
373
91
425
65
391
73
525
40
379
80
508
45
439
72
454
73
441
51
365
94
291
89
481
56
487
52
323
27
505
39
287
15
453
54
493
51
435
46
457
75
499
42
493
51
518
37
467
67
385
79
504
40
440
72
340
43
333
27
318
21
348
88
504
39
466
53
398
27
358
90
346
87
268
106
373
48
330
21
250
107
419
32
358
55
376
83
494
42
297
-2
207
86
335
86
489
44
496
46
326
27
493
50
492
48
384
75
393
32
479
48
263
113
486
43
336
86
236
107
495
45
441
72
516
37
511
35
517
35
468
68
287
97
281
109
481
54
499
40
349
97
421
37
286
101
318
24
521
37
498
46
388
72
505
41
257
15
308
9
423
34
469
69
311
69
384
41
306
-2
244
107
362
52
320
9
378
80
335
83
431
65
322
74
490
43
436
72
301
77
435
72
310
12
497
37
501
43
388
32
472
63
276
6
280
108
409
27
426
67
343
41
422
37
342
88
501
47
379
40
329
81
295
87
297
88
324
13
438
71
380
44
332
30
296
15
528
43
317
19
303
6
370
50
523
42
349
50
460
54
345
92
435
71
475
52
466
71
342
89
415
35
268
6
314
9
333
83
501
40
303
4
321
25
297
84
366
55
294
16
371
89
373
49
481
59
407
33
434
69
367
89
503
45
513
37
311
5
314
18
374
86
321
75
425
35
476
61
403
29
383
39
427
67
346
90
458
72
450
76
304
-1
269
4
417
59
296
85
387
35
366
92
403
29
356
93
536
42
417
30
491
46
518
43
464
54
359
92
332
26
479
48
345
45
525
44
451
72
345
93
503
42
486
54
251
30
367
96
302
4
361
93
369
90
450
73
362
94
464
54
504
43
477
45
483
57
434
67
317
3
513
37
382
82
521
39
372
51
337
29
336
22
405
33
453
72
322
11
423
34
331
32
273
113
226
105
341
93
415
36
344
43
494
43
464
56
501
38
317
7
465
53
346
94
488
49
329
79
496
36
466
67
426
39
406
28
402
30
344
41
325
73
276
-2
413
58
517
41
365
89
275
31
461
71
331
17
393
32
394
28
487
48
403
35
508
35
293
91
320
23
424
39
217
90
272
16
493
48
494
41
276
30
371
88
423
38
204
85
489
53
276
107
466
55
483
42
410
35
426
62
374
84
371
51
489
46
239
114
457
53
341
44
492
43
262
11
326
23
464
70
277
110
531
42
300
6
303
74
466
70
522
38
341
43
229
106
318
71
226
104
394
32
333
21
403
26
510
37
480
59
489
44
526
43
271
24
396
67
394
70
479
46
452
74
383
83
289
99
318
24
338
87
415
34
296
6
217
105
494
44
464
57
297
16
284
4
389
38
397
65
478
47
306
16
219
101
392
36
336
25
258
110
274
110
443
71
358
95
308
-1
267
5
322
72
513
39
321
18
471
67
475
51
318
14
294
90
295
87
418
35
333
17
445
75
320
74
364
90
501
44
417
37
288
99
298
6
331
24
464
52
358
53
295
91
536
42
435
48
527
42
268
112
395
69
412
29
406
28
426
41
532
42
408
62
501
37
295
85
299
11
304
8
360
90
211
79
304
15
294
92
380
44
509
44
444
54
307
10
418
31
260
116
475
46
220
86
360
95
450
54
400
33
509
42
506
40
360
88
450
73
362
53
502
46
294
86
292
18
322
72
307
71
455
75
252
39
320
19
294
84
272
43
466
68
505
41
274
112
515
44
279
-6
523
43
426
42
435
45
456
55
471
65
312
15
351
48
513
43
513
35
493
38
272
23
492
35
340
33
374
49
437
70
475
62
343
40
318
8
428
40
398
62
312
7
489
47
501
44
485
40
285
102
298
14
339
87
293
6
283
-6
355
51
231
105
422
60
459
71
502
44
274
110
335
20
302
16
324
27
334
19
226
100
529
43
523
40
292
90
342
43
400
26
400
63
388
39
485
41
432
45
472
66
400
65
450
76
264
115
341
44
307
13
496
39
488
46
244
114
507
41
350
95
409
33
459
71
426
41
498
38
414
60
415
36
502
40
507
43
329
31
299
81
491
49
370
52
413
59
428
42
273
28
274
110
496
38
329
16
458
56
489
43
402
63
420
32
519
38
395
36
226
98
493
44
457
54
293
5
493
36
276
7
356
89
331
79
288
105
468
70
488
40
293
94
237
106
225
102
293
93
305
73
410
33
288
26
490
52
328
9
492
40
370
87
291
11
285
102
331
34
497
41
497
43
506
45
372
92
409
28
332
24
363
87
319
21
211
97
524
40
513
44
514
43
485
55
461
70
252
32
422
38
476
62
520
42
334
80
444
51
389
32
376
91
483
46
318
14
419
38
491
47
479
57
490
40
288
21
330
77
289
104
506
38
349
90
293
94
525
38
437
50
480
46
306
11
406
32
414
59
251
115
354
90
326
23
324
19
536
42
502
37
475
63
338
41
464
69
344
92
334
37
317
17
429
44
515
40
283
107
484
52
420
31
454
72
331
16
465
53
271
114
309
1
302
-1
510
37
485
41
343
46
265
115
482
41
254
109
254
116
491
51
368
50
294
92
389
34
429
65
487
49
385
41
260
115
496
42
503
39
284
104
388
75
270
40
459
72
361
90
339
42
474
48
415
36
445
75
443
51
432
41
340
37
460
54
321
72
435
71
368
54
513
39
280
4
232
105
454
54
283
106
293
91
413
28
519
42
492
43
310
19
302
78
448
54
322
75
345
93
480
43
444
54
283
24
298
84
440
50
453
74
363
90
504
45
263
107
454
74
429
40
440
52
476
45
465
71
483
48
281
109
492
46
472
68
375
87
399
33
497
43
417
34
294
94
489
53
487
53
454
72
265
105
363
89
401
33
493
47
421
36
271
6
324
26
445
72
516
38
515
37
397
29
454
73
205
84
523
40
308
17
338
91
287
105
366
89
446
74
485
52
482
54
275
109
493
45
263
113
480
58
516
37
479
45
274
112
535
40
316
20
469
69
297
9
303
11
350
91
465
69
362
52
370
50
285
16
466
69
224
102
331
27
423
61
321
70
495
44
426
62
376
86
500
34
315
20
327
77
292
13
506
43
320
17
475
50
482
47
511
43
459
71
233
107
490
50
507
39
375
49
256
18
493
37
276
33
296
19
339
30
354
53
474
53
480
58
318
70
481
48
384
41
291
16
410
59
444
54
288
100
474
61
306
14
433
71
363
88
425
39
410
31
479
49
474
64
479
58
496
48
525
41
358
93
277
108
259
13
485
43
280
106
515
37
361
93
308
22
460
70
429
38
396
36
305
16
404
26
496
43
284
4
422
35
258
115
354
51
277
25
325
21
253
28
493
40
226
110
363
88
491
52
515
43
488
47
340
42
502
45
495
36
275
110
283
105
399
29
318
8
500
36
403
61
491
40
333
27
418
33
483
56
485
43
226
99
475
62
476
61
478
46
430
67
324
27
301
20
486
41
375
49
357
89
447
55
346
44
332
27
470
67
241
107
510
38
468
70
528
42
486
54
485
52
464
72
329
23
454
57
475
63
447
73
493
45
503
42
308
11
291
17
325
77
393
67
330
27
484
47
384
80
520
42
491
44
487
56
488
55
511
36
255
23
257
44
385
42
466
68
529
38
525
42
286
105
404
62
481
58
499
34
507
36
523
41
353
90
371
49
496
35
294
7
340
86
427
62
327
21
356
90
427
67
478
49
492
46
438
47
257
16
426
40
443
71
529
40
366
87
317
22
421
33
493
37
325
21
347
95
333
20
501
44
364
53
383
40
230
108
330
31
340
41
460
55
503
37
326
77
420
38
335
31
333
33
496
42
481
42
523
39
208
96
492
52
266
7
295
14
339
83
480
47
497
49
301
15
293
95
479
57
508
40
297
18
421
64
496
41
514
42
429
64
353
95
296
-1
266
112
323
73
342
37
497
42
267
105
473
47
347
50
502
47
274
109
316
22
333
22
481
47
338
39
410
30
375
85
283
103
430
40
524
44
419
37
325
22
262
28
498
41
469
70
443
49
489
44
466
51
387
74
382
84
294
85
484
58
253
107
415
33
297
82
372
49
504
37
309
20
401
64
520
36
490
37
430
39
416
61
236
114
484
43
227
107
478
49
473
61
306
9
365
92
470
65
309
73
439
69
456
74
297
13
269
40
434
48
357
54
521
37
468
66
491
45
470
67
477
62
390
71
439
71
424
63
469
67
316
18
221
106
485
51
286
18
252
28
295
16
423
62
460
70
323
14
491
46
221
90
447
53
486
53
350
95
306
7
463
56
294
85
265
112
365
97
457
55
408
27
294
84
360
52
323
74
351
89
332
28
363
50
217
105
479
60
462
54
347
95
486
42
503
43
424
61
296
83
497
44
415
31
469
54
205
86
422
32
312
14
273
37
363
93
367
51
420
62
277
107
499
43
489
48
309
5
477
48
502
35
467
56
407
30
462
72
333
22
344
48
531
39
472
67
298
79
442
50
384
77
341
90
285
26
276
32
235
113
485
46
298
20
519
39
336
81
442
48
497
42
384
37
271
106
260
109
311
12
433
42
464
68
468
68
351
89
339
29
342
45
323
17
400
63
470
52
367
51
494
38
396
64
498
47
355
93
422
63
390
71
466
55
335
27
394
68
340
40
445
72
499
36
532
43
321
13
304
73
506
41
464
71
300
2
468
55
416
63
524
42
376
87
321
13
257
44
496
37
422
37
368
87
329
80
303
5
500
42
524
44
290
20
337
83
442
51
438
73
424
40
283
-8
305
73
506
40
485
56
441
52
525
41
531
42
475
62
366
50
245
111
342
37
496
34
335
35
431
66
485
49
376
89
361
91
310
19
403
32
330
80
361
54
291
13
270
113
293
-1
231
112
474
49
369
94
436
68
464
68
529
42
335
81
475
63
219
100
367
89
497
36
391
32
316
13
472
50
466
54
426
63
507
44
376
86
207
80
490
38
419
38
473
66
534
41
357
89
414
60
399
63
399
32
345
44
485
46
285
24
392
67
507
39
429
67
525
40
336
88
495
46
470
51
209
94
384
79
389
36
234
111
412
35
367
90
356
91
469
65
262
107
513
45
504
39
267
113
379
39
287
18
266
114
476
66
375
83
451
76
340
89
515
42
300
81
293
95
369
95
226
99
336
25
313
14
509
44
294
-1
353
94
254
20
486
52
421
37
334
80
284
27
280
5
339
85
218
103
301
17
511
44
513
39
303
76
507
42
485
46
287
18
483
46
289
100
399
30
238
109
306
2
456
56
481
42
364
96
317
15
370
52
286
16
494
44
401
31
341
91
373
46
499
42
494
50
283
-6
484
46
308
71
377
82
410
29
432
40
506
37
509
42
486
47
279
2
310
72
390
36
456
72
380
81
467
69
524
44
298
16
428
43
253
109
222
91
415
35
530
41
332
25
472
51
364
92
506
46
289
98
457
73
258
45
283
30
363
90
385
74
492
49
474
62
509
41
293
4
380
39
439
69
350
94
298
5
499
48
357
51
489
51
409
32
421
64
311
14
469
67
254
115
446
75
452
76
399
66
512
34
498
36
284
26
408
28
500
37
294
84
405
33
282
108
503
38
326
76
522
43
440
50
301
78
530
41
222
103
352
51
496
41
431
67
462
71
307
72
285
23
387
40
362
54
234
112
416
32
482
41
383
76
328
75
311
10
340
42
448
75
423
37
379
80
380
82
309
18
337
85
404
35
447
75
306
17
319
10
340
38
469
66
482
54
300
79
508
39
355
91
405
29
361
89
471
49
310
13
496
48
385
74
482
42
477
47
292
91
462
70
347
87
241
109
325
18
524
37
503
43
280
106
502
39
515
35
388
72
288
100
340
40
453
74
332
27
255
114
288
100
337
25
335
87
303
14
325
26
399
65
389
75
456
74
431
41
269
37
270
44
367
54
428
41
409
28
255
25
242
107
478
50
355
95
343
40
461
72
329
24
382
41
230
103
446
72
283
-9
318
73
320
17
256
18
319
9
401
63
419
34
285
-9
369
90
452
73
298
15
326
27
239
112
530
41
345
90
359
89
257
44
302
3
308
17
344
41
301
13
340
85
320
72
246
115
472
68
306
74
489
52
341
40
294
89
294
90
308
74
290
102
319
13
507
43
279
109
388
34
433
41
414
62
223
91
450
75
476
65
511
40
343
87
363
54
507
43
523
36
370
49
474
50
446
51
310
10
383
81
315
72
471
50
309
19
265
106
450
57
497
40
338
83
446
75
498
38
381
36
514
41
350
52
514
42
267
112
486
53
483
44
285
19
280
26
279
107
278
3
459
57
502
44
473
48
282
20
436
70
447
54
289
102
233
112
347
49
311
71
426
37
495
37
518
43
341
43
318
72
338
37
271
20
375
87
472
53
299
77
472
66
490
42
360
51
533
43
458
74
477
48
467
69
414
36
450
71
494
48
406
59
323
20
535
42
490
50
469
70
513
41
300
14
357
91
300
77
484
40
376
45
476
46
414
61
480
45
416
31
406
59
374
45
529
39
393
33
335
21
499
44
423
40
470
69
494
35
389
70
352
91
387
34
527
38
277
29
429
41
420
61
260
12
468
55
472
54
421
34
281
-5
469
52
307
13
355
54
316
8
444
52
208
85
276
33
362
90
494
50
419
31
235
106
217
82
365
95
268
42
384
81
299
20
216
102
351
96
315
70
326
14
273
109
501
35
395
65
256
19
527
38
476
64
388
76
484
52
461
70
474
61
504
45
363
93
451
74
352
89
504
35
372
88
299
82
283
3
350
95
239
106
528
40
536
41
457
54
257
26
523
37
282
-7
215
103
496
39
272
5
327
78
326
26
311
18
334
31
309
14
421
32
427
64
487
49
424
38
455
56
365
89
311
18
492
38
264
17
464
54
497
39
407
32
213
79
437
47
279
111
441
48
449
74
474
49
490
39
395
35
277
32
496
46
338
38
535
43
465
52
518
40
512
41
393
30
256
41
498
48
480
59
461
57
410
59
353
98
319
12
325
22
503
46
303
-1
436
68
527
44
278
-3
418
31
288
94
385
39
402
62
412
27
328
77
293
14
524
44
290
-12
285
-7
413
33
396
68
484
43
469
66
492
49
414
31
295
89
298
5
381
80
474
63
469
66
505
40
278
107
471
69
498
44
377
41
450
54
292
12
283
-7
342
42
289
14
412
60
447
71
493
41
381
83
438
50
346
92
298
12
425
40
366
94
430
42
277
-4
324
16
491
43
430
67
467
69
477
48
471
64
429
41
329
23
282
104
356
89
410
32
514
36
437
45
280
23
244
114
272
114
274
40
497
44
262
106
420
34
254
21
386
77
444
76
435
45
332
15
516
45
455
57
298
20
487
54
458
57
272
112
281
20
246
114
339
84
271
111
286
18
331
24
217
87
490
53
369
87
507
40
426
35
300
12
374
47
407
33
493
42
316
10
526
39
334
83
313
2
292
22
373
47
530
41
527
43
474
47
426
38
427
39
340
84
508
46
269
113
368
86
481
49
317
14
470
69
317
7
487
45
377
42
281
27
523
44
497
44
405
34
519
43
501
35
462
57
477
46
287
100
350
88
456
58
522
39
502
39
432
68
459
71
313
10
417
35
207
80
415
34
441
49
334
28
440
72
380
87
267
7
307
17
507
44
283
22
439
49
281
106
487
39
373
45
530
41
468
53
460
71
287
25
334
26
300
9
305
76
509
38
525
41
497
45
292
11
489
48
278
108
308
17
489
40
385
40
526
38
437
45
281
22
416
59
341
43
258
115
530
42
295
19
460
70
444
51
527
43
465
54
417
37
396
67
372
86
522
41
257
15
295
11
463
52
356
89
462
69
439
72
427
67
464
57
276
108
476
66
392
31
327
75
505
43
418
38
222
105
256
37
447
56
282
-8
486
56
463
70
366
50
517
41
519
39
373
90
290
19
496
41
258
107
502
44
470
65
419
32
485
50
243
114
331
81
369
94
435
47
310
17
375
87
298
10
422
37
494
50
230
104
295
23
446
53
234
106
480
44
455
72
340
42
447
72
521
43
316
15
510
42
305
15
315
70
322
27
514
44
450
76
272
43
332
81
262
9
300
15
235
111
363
98
499
44
322
25
225
109
313
16
480
59
419
32
304
13
263
114
215
102
514
41
424
40
499
44
522
40
341
89
268
113
398
63
466
69
359
97
351
92
442
49
374
46
210
97
307
15
414
33
417
62
367
93
373
90
375
85
463
57
499
43
332
32
252
111
355
93
292
22
288
96
482
41
290
100
320
7
305
9
414
28
279
29
372
91
470
54
409
59
461
70
284
101
440
72
297
18
437
68
391
38
493
43
506
46
331
21
350
52
463
69
369
92
360
96
277
-4
500
37
295
5
370
88
464
55
452
75
351
89
505
44
334
79
357
95
471
68
466
56
363
88
303
10
426
39
462
55
495
35
273
36
498
43
310
6
489
38
460
71
276
38
316
17
247
109
235
105
333
32
323
17
382
78
475
63
362
88
409
34
361
92
294
88
238
107
288
99
296
87
509
39
400
33
535
41
385
75
341
88
383
75
499
42
254
114
374
47
496
47
225
101
300
11
523
38
416
31
303
21
280
106
328
26
313
17
237
113
455
73
451
54
424
62
390
74
314
1
523
42
395
65
379
81
492
38
383
43
507
44
489
40
307
20
490
42
452
71
372
92
376
84
281
32
482
47
527
40
500
41
495
37
321
20
215
103
534
42
427
67
459
74
527
43
333
32
287
-1
472
68
281
-7
434
45
457
58
374
91
223
93
411
28
340
42
422
37
277
4
331
80
363
54
506
46
220
89
486
53
511
35
277
37
514
36
268
23
492
38
290
92
253
34
342
45
280
105
509
38
489
41
423
64
494
42
347
49
520
42
446
50
296
81
489
39
508
38
382
84
375
46
493
49
343
93
425
36
346
91
342
85
480
60
488
42
421
35
526
37
460
73
430
66
297
83
379
80
498
34
353
94
350
95
506
34
427
67
462
55
498
47
417
35
295
82
446
73
444
74
472
50
300
17
305
12
374
87
381
83
298
80
384
77
392
67
495
42
510
41
395
67
464
70
487
55
410
28
469
53
288
0
454
71
484
42
385
74
489
48
355
94
527
40
524
43
271
7
299
10
428
39
401
32
327
30
398
32
421
38
306
2
521
41
464
72
512
36
381
79
496
36
447
52
376
43
492
38
463
73
450
56
253
108
425
36
473
47
364
53
456
72
494
42
278
31
223
94
397
67
470
51
497
42
417
61
383
36
489
44
524
41
403
30
278
24
339
41
394
66
499
40
479
57
282
104
461
57
394
69
500
39
519
39
341
44
523
40
304
73
500
44
424
64
356
54
489
48
256
28
364
95
485
52
361
52
500
35
411
58
323
7
426
40
350
48
432
46
457
71
529
43
528
44
390
73
398
29
251
115
312
17
441
48
375
44
388
33
493
51
520
42
374
47
504
35
427
41
259
110
417
34
512
37
327
19
431
42
468
66
386
37
211
97
487
53
471
66
469
71
298
15
207
93
375
88
389
35
362
54
385
76
444
51
504
45
394
30
287
97
448
76
449
71
314
20
490
40
431
42
221
89
303
1
476
59
225
107
315
70
389
71
309
15
487
48
301
17
288
14
282
28
422
64
459
72
425
40
295
87
509
43
460
75
532
41
298
19
372
91
260
111
281
27
451
72
495
41
460
73
374
87
289
20
500
39
450
75
476
47
493
44
478
63
489
43
485
45
466
56
353
93
493
47
489
45
420
35
337
24
256
21
394
27
307
13
499
41
485
43
263
9
308
73
376
87
485
50
431
44
327
78
424
41
320
13
495
47
489
45
331
21
474
61
428
66
479
49
286
99
474
52
297
20
492
52
450
74
418
33
494
36
380
42
449
52
353
93
359
93
376
44
343
93
302
4
427
67
286
97
291
19
437
48
295
17
514
37
507
41
385
39
329
31
531
42
327
18
435
43
406
34
291
99
333
32
480
60
280
28
484
56
437
69
300
19
290
97
412
59
483
46
352
53
524
37
308
19
335
23
369
95
395
32
447
52
297
85
431
42
344
87
256
16
506
46
342
90
512
43
335
22
371
86
476
48
495
43
506
43
471
51
445
73
296
88
250
116
299
16
301
19
455
72
454
74
323
72
339
88
324
76
463
70
327
18
467
52
448
53
434
46
386
75
498
37
311
15
291
90
361
54
448
75
354
92
514
38
429
44
416
33
338
40
513
38
425
62
289
94
446
71
496
34
400
62
292
93
359
55
424
38
532
42
296
11
315
14
334
82
356
90
491
46
500
35
494
41
404
29
428
40
423
37
449
74
487
54
292
100
369
94
506
46
401
32
343
92
436
67
407
29
405
27
329
24
436
45
314
6
534
41
470
68
522
37
491
48
527
38
318
20
408
34
502
46
262
108
460
57
498
42
297
14
486
43
484
52
293
90
461
71
494
42
507
40
468
69
334
28
451
74
306
74
235
110
390
29
335
36
489
51
401
32
484
40
401
28
476
52
512
41
414
28
291
95
460
73
480
49
391
70
312
18
483
54
410
35
404
60
494
50
515
39
306
20
488
53
430
43
497
37
441
50
341
87
346
93
344
48
510
43
215
93
339
92
421
61
275
32
486
48
509
44
297
16
380
84
480
56
397
34
371
89
348
50
529
41
304
75
388
37
318
14
425
62
410
35
328
11
465
72
381
40
253
112
293
96
495
42
385
39
335
37
291
11
291
19
347
92
486
47
431
42
486
54
531
44
510
45
333
27
341
89
294
92
387
75
522
44
514
41
504
43
438
72
434
46
408
58
448
73
406
27
421
64
448
56
507
44
297
88
341
85
526
41
382
38
367
92
488
49
484
48
492
49
479
59
343
93
470
55
496
42
497
39
359
55
342
91
517
44
498
43
499
36
438
71
307
19
263
45
483
55
267
36
315
13
345
88
298
85
430
67
280
-4
280
105
463
73
310
17
503
46
297
18
416
61
301
19
515
43
260
114
462
74
325
77
483
41
486
47
318
19
307
19
432
46
234
106
510
43
292
19
451
55
238
106
297
18
306
4
470
51
443
72
385
75
503
38
243
110
327
29
317
11
329
15
405
63
293
13
320
24
409
60
308
19
464
73
400
62
293
23
428
37
517
37
410
32
262
41
212
99
303
8
522
37
339
89
448
52
337
32
230
103
502
34
335
25
485
41
348
92
379
88
508
41
427
38
299
76
253
111
366
50
472
66
480
59
285
102
451
57
462
70
359
94
528
44
326
77
459
73
517
43
429
64
267
10
287
99
356
51
313
16
229
112
261
43
274
37
318
21
508
44
276
107
355
97
290
92
530
42
461
69
234
105
510
46
481
42
343
88
517
41
384
39
454
55
494
48
526
43
313
8
488
53
501
36
373
88
319
23
326
19
295
90
464
55
269
21
292
98
470
53
249
107
263
114
296
89
479
57
488
44
470
51
469
68
422
39
319
70
315
18
379
84
390
39
461
71
399
33
295
5
410
34
447
73
303
75
507
38
525
38
513
43
286
102
445
71
489
52
297
14
287
98
507
41
489
46
416
31
332
80
379
86
318
19
444
73
400
64
460
56
413
60
429
44
385
41
289
98
254
41
522
41
257
115
347
50
518
43
375
46
272
114
481
48
495
46
382
79
456
72
244
109
453
75
344
41
256
41
391
71
257
20
425
40
534
42
284
-6
295
14
270
23
425
66
418
36
433
47
409
33
292
90
505
46
434
46
278
32
419
36
233
109
465
55
463
69
391
39
413
59
511
35
265
24
362
88
479
48
275
18
283
23
387
74
287
-11
415
58
517
39
451
53
348
50
532
42
305
74
299
2
513
45
352
48
439
50
336
36
467
69
298
80
305
74
458
73
311
70
450
55
335
33
532
42
209
96
387
75
336
87
345
48
451
56
295
14
309
74
438
73
508
40
476
64
499
41
339
84
486
45
279
105
367
52
249
109
332
18
484
43
318
73
255
114
491
37
346
47
451
73
222
92
387
39
468
71
490
46
315
17
526
38
431
65
378
46
501
43
281
109
497
45
378
40
450
73
433
69
338
41
409
35
479
44
479
49
265
47
425
41
224
95
309
0
455
73
285
0
380
79
402
60
292
88
502
43
354
94
409
59
508
43
261
19
386
36
528
40
226
104
311
11
517
43
350
88
483
58
404
60
508
44
334
23
436
70
281
5
438
68
279
29
262
43
339
43
370
89
415
36
361
92
518
41
271
104
484
41
476
61
525
42
286
98
301
16
508
44
306
0
311
19
469
70
290
98
490
49
261
107
397
34
281
29
388
33
289
100
501
38
493
36
464
69
478
46
395
31
415
36
330
17
388
38
231
107
421
39
386
39
342
45
283
23
384
35
496
45
339
42
318
73
467
53
454
72
277
30
484
45
285
23
293
20
422
38
344
91
425
64
387
34
503
34
383
41
359
94
211
95
289
101
277
29
403
30
428
40
366
90
285
22
395
66
381
83
352
96
459
55
505
38
437
69
376
87
296
89
280
109
284
22
288
104
486
49
527
44
375
82
338
87
449
76
240
115
271
16
429
66
405
62
226
110
423
33
517
41
436
70
512
38
276
-2
511
45
271
111
508
43
256
43
307
72
521
41
268
5
300
2
330
30
296
22
307
16
486
41
331
28
226
110
476
61
536
43
392
71
323
10
344
90
293
97
357
89
474
64
300
17
385
77
478
62
377
85
413
33
360
94
301
18
279
107
401
29
362
90
517
36
263
22
298
82
325
15
270
4
285
4
423
64
482
45
496
37
245
109
476
61
372
86
341
39
448
74
272
113
486
46
476
51
292
13
425
36
318
17
488
39
241
114
205
89
505
46
479
59
306
75
415
32
204
85
521
43
409
59
376
46
288
100
281
108
356
95
282
17
499
46
527
44
297
20
233
108
494
50
467
70
356
90
512
38
352
93
471
64
327
78
523
36
332
13
293
19
334
27
372
87
422
64
312
72
226
102
519
39
347
45
479
59
392
36
371
85
291
18
262
113
279
3
537
42
442
49
501
47
497
41
321
14
328
80
294
23
297
15
493
38
298
21
343
94
475
63
524
38
448
72
466
52
372
48
505
39
332
78
499
38
454
53
303
9
513
42
242
106
493
46
298
82
294
84
429
41
494
42
280
110
484
57
302
19
496
43
293
-1
316
10
509
35
374
83
292
17
326
21
229
111
476
52
500
36
322
22
386
78
389
74
285
-8
476
64
317
21
501
34
295
14
272
43
394
66
317
17
299
77
512
44
280
108
405
33
267
7
432
41
327
12
527
41
305
74
516
35
402
29
507
45
502
37
260
12
224
96
315
20
278
108
477
59
377
47
511
42
360
55
277
28
499
39
359
55
448
76
521
41
508
46
462
55
359
92
376
45
243
115
295
87
316
12
509
42
293
86
387
78
304
0
501
38
417
35
478
59
503
46
260
113
513
42
294
88
294
87
362
51
398
27
362
51
492
52
489
52
403
60
451
56
246
107
311
10
500
41
481
49
253
26
475
66
489
40
312
70
380
87
355
52
520
37
508
37
372
89
351
52
369
92
368
94
266
47
289
102
398
35
381
42
486
45
472
69
405
31
494
42
476
45
268
26
398
30
345
87
493
37
469
69
337
87
504
43
385
75
331
16
497
48
503
36
506
42
478
47
210
94
255
116
480
56
421
60
321
18
283
18
369
86
324
7
269
42
319
14
449
56
287
16
401
35
495
48
495
45
343
38
505
35
433
46
388
35
525
40
309
10
388
71
499
34
288
16
462
69
375
83
370
94
469
66
511
44
508
37
499
46
390
71
280
22
477
63
304
73
221
108
454
54
312
8
489
52
501
41
371
93
459
70
233
113
276
35
497
42
481
59
504
44
284
1
487
55
528
38
436
48
500
37
423
65
461
69
234
110
520
39
516
44
361
53
443
75
262
14
485
41
491
50
356
52
426
38
451
75
330
80
482
56
474
47
372
52
285
107
385
41
232
103
237
105
511
42
402
33
492
42
533
42
456
73
338
86
403
62
335
36
387
73
439
72
521
37
282
103
279
35
274
7
257
20
290
20
457
74
345
47
391
35
256
22
440
52
298
18
313
20
487
45
381
82
373
51
506
39
381
41
363
54
449
73
276
3
405
60
368
88
370
88
261
19
411
29
514
41
371
94
466
68
461
69
395
30
416
29
511
34
300
80
338
36
275
0
279
4
310
16
416
59
320
5
354
53
347
49
391
39
480
58
337
84
210
99
305
7
512
42
457
58
511
45
287
18
310
4
503
42
494
37
418
35
256
115
464
56
492
52
357
98
430
39
304
2
506
46
387
76
408
30
319
18
326
9
344
43
482
56
511
44
489
41
505
44
480
59
393
36
431
44
326
79
321
25
307
3
517
40
454
74
291
99
282
28
489
45
302
18
331
30
253
23
485
52
488
37
382
40
317
16
472
53
320
23
289
17
266
105
286
103
490
39
401
35
403
29
243
110
485
40
469
51
359
55
374
47
307
16
398
65
245
111
235
109
408
61
413
33
370
89
411
61
294
85
334
31
373
45
439
72
527
42
483
53
465
68
498
39
480
49
375
84
319
23
247
114
244
112
370
92
336
86
463
57
483
41
343
86
252
38
253
27
527
44
408
32
491
41
483
42
389
34
435
43
478
61
328
30
450
75
384
80
534
41
342
41
499
44
501
46
329
32
389
34
455
73
370
52
337
85
266
35
444
50
487
54
339
36
378
82
477
63
481
43
223
109
499
48
404
30
483
45
321
72
294
95
367
93
260
12
509
36
321
73
281
108
479
63
316
8
477
63
464
71
487
50
274
35
287
19
277
30
498
38
274
109
352
50
436
71
287
14
369
48
461
74
518
39
482
58
522
37
508
39
265
40
376
46
271
38
472
49
409
30
513
41
502
46
418
37
519
41
269
105
469
55
428
67
274
18
507
36
250
114
312
3
388
37
407
32
290
97
393
30
291
91
515
38
382
78
297
9
254
41
330
15
279
23
495
46
484
53
304
21
330
25
515
41
477
50
283
30
372
85
493
44
471
65
439
47
525
42
536
43
494
45
475
64
492
48
389
33
362
92
409
59
409
32
386
39
268
32
363
91
211
86
269
19
359
98
273
18
496
46
458
58
297
85
358
88
280
22
280
108
483
42
429
37
345
91
403
31
467
67
345
91
371
90
372
85
520
36
524
40
519
44
451
77
508
41
474
47
307
73
374
84
365
89
413
58
499
46
295
13
415
29
458
53
307
22
399
30
268
105
321
23
330
76
414
60
491
52
412
30
359
91
383
43
377
82
524
37
322
11
295
3
512
35
486
47
485
48
244
108
428
42
491
45
465
54
461
73
304
15
489
39
322
13
524
40
473
48
482
55
221
89
472
49
487
53
322
14
360
93
327
24
481
46
485
52
299
12
445
71
416
33
477
61
477
45
461
72
452
54
496
50
467
69
435
43
505
41
268
112
446
55
440
70
412
29
303
18
439
49
274
41
289
95
513
35
490
47
504
34
478
48
508
39
430
64
523
41
309
12
460
56
306
74
420
35
437
45
222
104
351
90
526
41
430
66
485
58
364
88
503
45
284
25
305
74
297
18
458
72
378
45
374
44
264
42
310
15
485
48
331
24
447
54
311
22
497
45
329
12
376
45
288
23
489
52
429
68
329
75
235
108
503
41
314
4
464
68
517
38
447
55
361
92
277
33
471
49
386
35
493
51
499
40
302
2
527
38
325
23
417
59
510
38
479
59
328
18
523
40
413
33
252
23
255
42
233
107
312
4
363
89
518
43
506
43
436
67
376
84
344
43
525
41
484
36
538
72
376
16
573
52
400
40
556
9
322
26
566
8
611
6
576
10
380
12
607
5
580
8
590
5
378
13
423
42
325
16
305
112
575
13
501
78
571
6
575
11
597
5
411
47
552
11
585
7
547
21
465
26
345
7
615
7
573
7
573
7
527
73
364
-16
586
5
404
97
597
6
438
21
535
45
376
6
374
70
440
77
583
7
614
6
585
9
548
18
328
104
527
49
577
5
590
5
425
88
398
91
590
9
614
6
572
16
621
7
551
10
523
74
355
6
626
7
452
18
388
16
445
23
400
93
613
6
578
6
575
28
466
20
369
-1
541
21
572
13
507
48
360
71
381
4
504
45
425
89
625
7
569
14
591
8
355
75
323
110
566
7
570
54
585
9
374
4
392
34
424
38
556
63
582
47
427
38
404
94
585
9
572
26
589
5
375
3
322
17
436
22
561
10
405
94
546
24
567
7
618
7
545
44
576
53
365
-7
381
24
337
93
401
95
579
7
581
33
572
52
385
23
586
8
595
5
603
6
374
9
598
7
579
9
505
78
569
23
517
77
516
74
378
17
572
23
524
48
557
11
589
6
447
22
547
11
435
84
466
22
461
62
571
55
572
7
292
112
553
12
513
47
414
49
344
8
416
46
267
93
366
8
563
7
543
20
579
6
576
10
427
89
443
20
544
23
453
23
544
21
596
8
513
76
573
22
377
12
380
17
380
19
613
6
582
5
596
5
575
7
575
29
604
7
547
19
417
92
582
6
347
86
516
76
531
72
554
8
576
13
461
21
503
77
550
35
585
41
563
7
549
11
429
34
625
7
477
65
363
10
568
20
548
37
527
47
327
11
512
74
444
71
491
70
579
34
554
10
547
19
349
7
419
44
527
74
527
73
553
12
576
12
499
45
480
33
464
24
366
11
520
76
597
8
551
10
544
28
334
101
473
63
548
33
580
11
550
14
552
65
570
8
548
25
370
73
362
6
341
98
369
72
433
81
602
7
343
88
589
6
605
6
429
41
584
5
582
9
491
73
568
22
589
10
591
6
518
74
397
36
591
6
394
24
465
60
361
10
395
32
426
38
549
15
457
20
581
10
423
93
390
23
559
7
588
7
502
46
520
48
583
36
551
10
530
48
423
45
443
71
396
33
588
8
578
51
558
9
615
6
501
76
550
12
574
25
390
85
435
25
541
45
460
59
379
16
589
7
386
23
598
7
342
8
423
91
529
46
594
5
589
8
544
45
535
48
461
20
591
7
318
6
610
5
383
4
439
27
449
21
570
5
471
24
531
48
424
40
500
73
546
21
543
68
564
7
563
58
382
21
325
1
365
11
574
53
521
76
569
55
570
21
367
-5
574
8
517
78
599
8
571
8
454
24
581
9
465
18
437
22
466
60
379
15
401
43
552
37
590
7
570
25
355
-5
426
39
404
98
504
78
618
6
408
92
545
14
533
47
308
41
425
40
590
6
590
5
570
7
448
22
505
76
578
11
425
37
318
6
387
21
598
8
361
6
577
30
427
86
332
103
580
10
593
6
583
37
570
7
595
7
330
103
579
9
570
24
557
61
450
26
546
13
362
6
511
74
582
7
507
78
480
67
597
8
434
32
560
8
383
21
577
13
485
38
364
12
580
11
601
8
499
74
546
16
548
26
310
41
530
48
579
31
402
95
397
44
578
52
549
28
571
22
460
23
544
44
512
75
606
7
580
10
510
49
542
25
535
47
326
2
521
48
322
110
580
47
588
5
547
38
487
73
342
4
497
44
628
7
399
91
603
8
558
9
449
65
358
-7
379
78
582
10
440
76
407
48
569
8
563
6
610
6
576
7
438
77
574
7
522
48
575
5
402
43
624
7
427
90
418
95
579
7
598
7
305
27
577
11
457
62
551
12
527
47
387
23
621
7
549
40
389
29
321
32
343
-5
351
80
363
-8
486
70
586
5
541
20
545
14
549
28
571
25
387
24
342
97
609
6
525
73
572
26
485
32
612
7
337
5
578
5
556
9
582
7
378
17
585
6
465
22
613
6
446
23
608
5
316
109
460
60
549
36
572
25
594
7
587
6
581
5
582
8
549
10
427
91
509
76
599
5
550
11
444
70
465
61
407
49
320
33
552
13
381
4
605
6
608
6
367
68
576
7
473
65
540
71
350
6
500
43
396
91
458
21
549
29
346
89
362
-17
574
29
538
43
508
48
542
20
364
-7
389
30
474
65
511
78
500
75
392
88
615
7
532
74
606
5
621
7
532
70
558
7
573
14
530
47
559
8
554
11
387
8
388
87
568
7
582
11
545
24
585
7
580
32
448
66
497
75
581
5
384
83
547
29
407
93
571
6
370
11
378
16
590
7
588
9
588
6
558
62
356
-17
465
18
482
35
554
9
316
108
415
93
508
48
626
7
419
90
547
26
390
21
537
70
580
9
591
8
255
82
582
7
346
81
432
83
560
7
469
26
572
25
600
6
575
12
596
7
574
27
337
96
461
25
577
7
461
62
615
6
510
76
526
46
371
12
418
90
597
7
589
7
552
11
589
5
561
8
604
6
571
13
361
71
396
91
497
45
577
5
528
47
386
30
388
17
572
24
371
2
572
6
570
16
560
7
479
67
613
7
589
8
422
88
435
30
433
81
588
5
545
44
412
97
552
63
580
6
616
7
623
6
575
7
345
90
389
21
428
91
587
8
622
6
590
6
484
72
438
80
581
33
548
14
410
46
593
7
549
26
570
15
577
50
440
29
412
97
396
37
568
20
572
52
340
9
375
18
547
14
566
8
598
5
495
73
601
5
443
71
585
4
509
48
486
36
577
7
589
8
416
47
550
12
488
70
589
8
348
78
407
95
315
112
458
61
579
6
613
6
571
6
463
22
304
37
578
50
386
29
508
77
426
33
401
45
367
-16
456
22
562
61
405
46
309
112
568
7
426
40
385
26
542
20
346
86
413
47
592
4
545
26
499
73
530
73
609
7
565
7
604
5
582
8
373
11
394
40
427
41
396
42
371
-2
546
14
450
19
539
43
586
4
373
8
383
9
549
10
602
8
482
69
581
7
577
50
538
46
583
8
454
21
551
64
609
6
322
105
464
20
509
75
568
7
572
13
387
16
552
36
598
8
505
75
581
9
610
6
574
14
509
48
451
63
434
26
567
19
584
10
593
6
457
20
415
43
514
48
583
9
364
14
430
34
601
6
532
48
581
10
387
12
561
60
579
7
425
37
535
71
493
77
345
87
379
3
421
41
594
6
576
8
344
90
342
94
388
17
583
8
549
15
265
88
545
17
385
13
503
77
385
8
551
36
496
76
575
53
542
19
623
7
583
5
386
16
599
8
577
32
371
8
444
70
607
6
556
10
424
93
538
70
615
7
580
8
570
7
535
71
494
41
470
27
560
8
523
75
466
19
625
7
569
55
567
7
582
8
552
12
386
18
360
7
516
73
572
15
601
6
371
9
574
55
582
40
458
20
613
7
548
41
586
9
575
14
574
6
607
7
575
12
591
5
393
94
572
5
340
99
546
24
573
14
386
20
523
48
548
13
605
6
569
7
625
7
556
8
361
12
569
7
549
42
573
22
329
0
515
73
578
6
455
24
502
46
567
56
579
50
584
38
576
12
522
77
582
39
579
5
324
16
534
71
347
-13
526
72
542
19
571
21
383
3
378
6
493
42
584
36
524
46
569
8
307
112
547
25
500
45
547
20
555
10
461
23
298
114
596
7
627
7
362
10
375
76
546
12
583
7
600
8
584
7
586
41
307
112
350
79
455
22
610
6
424
45
583
8
581
10
479
64
462
22
381
21
328
104
572
5
375
14
582
9
587
8
422
43
573
6
514
47
549
29
584
41
571
23
615
6
575
53
620
6
482
67
569
7
495
42
600
6
498
46
606
5
395
33
555
10
520
74
614
8
521
77
305
28
399
42
591
6
446
28
526
47
333
104
384
14
276
105
435
84
477
67
588
9
576
6
569
58
377
3
586
6
571
19
544
67
543
22
546
23
400
45
315
112
420
47
576
31
614
6
546
18
550
11
605
7
557
61
580
9
572
15
547
14
521
47
582
7
610
7
330
15
604
6
267
92
340
98
400
45
484
32
576
50
545
67
610
7
541
69
577
12
576
5
572
14
339
8
460
59
558
9
364
-6
528
75
468
60
581
6
571
20
550
13
543
67
359
9
572
13
417
90
597
5
372
13
510
48
548
32
345
87
491
74
378
18
595
6
584
6
589
8
602
5
453
16
363
10
442
27
545
22
484
36
527
74
444
70
340
90
583
10
615
7
537
69
330
4
332
101
573
27
464
61
377
13
613
6
597
8
566
59
255
81
473
28
423
92
511
75
612
7
347
86
329
9
420
91
496
77
575
25
583
7
559
8
422
94
338
93
331
-4
492
39
597
7
338
94
552
13
575
7
420
92
550
37
588
7
499
44
577
33
316
113
600
5
582
8
438
31
455
60
324
110
441
77
568
7
385
7
508
45
517
75
580
6
563
7
558
62
336
103
357
72
432
86
575
11
541
21
464
21
361
10
581
35
570
17
454
62
507
76
447
25
589
7
576
7
588
9
577
28
540
68
610
6
621
7
378
11
575
13
360
72
577
11
436
80
578
5
578
9
375
74
591
6
616
6
431
89
289
114
405
97
502
74
441
72
581
11
442
70
596
5
571
16
601
8
489
39
558
9
580
11
587
10
580
47
365
8
490
71
523
76
444
69
385
85
355
9
444
26
320
111
560
7
485
34
551
65
330
100
582
5
570
15
375
7
335
97
603
5
593
5
367
14
542
17
554
65
325
10
485
71
324
2
578
31
596
5
610
7
586
43
359
9
569
20
502
77
503
75
581
10
443
72
385
21
503
76
265
87
586
8
342
85
334
97
330
11
518
48
421
92
400
44
550
33
475
25
535
73
602
8
491
71
590
6
401
44
493
77
578
10
551
66
386
85
586
8
367
11
547
65
342
92
570
14
417
96
435
31
552
10
452
21
584
6
600
7
393
24
538
72
390
29
581
47
581
7
542
67
626
7
416
44
545
16
347
86
475
63
564
7
489
36
548
12
587
10
586
9
433
28
469
62
485
35
453
22
553
12
343
8
570
13
615
6
610
7
373
17
339
99
586
9
559
10
550
11
324
22
583
5
351
13
487
72
558
61
543
18
540
69
583
8
580
5
616
6
588
6
579
10
454
17
564
6
386
9
419
95
392
15
572
23
525
46
613
8
397
41
620
7
542
69
582
6
439
28
567
6
601
6
551
10
579
6
392
19
621
7
595
6
342
-12
614
6
372
7
491
42
451
26
345
90
390
25
565
8
442
71
375
73
503
79
305
110
399
96
491
71
352
79
576
11
412
93
452
18
574
26
389
19
467
22
516
75
511
46
349
7
431
85
320
5
475
23
581
10
585
9
594
8
574
5
573
8
515
79
549
14
572
26
391
33
509
46
542
44
548
14
346
9
624
7
448
66
381
24
563
9
553
66
427
41
340
99
574
14
339
100
364
10
569
7
591
8
434
81
609
6
591
8
528
46
389
34
557
8
577
10
587
7
618
6
549
13
395
28
536
44
611
7
384
25
359
5
444
70
566
8
421
90
575
12
611
5
603
7
621
6
582
38
600
5
366
68
589
6
615
7
512
75
569
14
578
10
493
43
578
29
462
21
611
6
598
7
574
6
527
46
576
12
315
109
544
21
405
96
584
5
596
6
383
19
573
11
521
47
582
45
574
7
541
41
586
43
581
45
530
48
535
47
347
6
475
26
338
101
354
-17
326
15
568
20
554
12
526
73
331
8
578
30
519
73
553
36
572
26
499
46
566
6
362
11
482
31
588
7
402
42
505
75
580
35
590
8
351
-14
510
46
584
5
439
79
591
7
569
6
467
26
388
28
580
6
580
5
579
12
610
7
350
79
401
43
386
86
554
65
542
66
581
8
457
61
363
5
484
67
565
9
516
78
579
7
401
42
604
6
587
7
599
6
485
68
472
63
355
8
599
5
586
41
620
7
547
19
430
39
581
9
389
90
531
47
538
44
321
106
568
20
584
10
470
63
583
8
325
107
478
64
585
9
432
86
400
45
431
88
572
7
531
75
397
38
447
67
548
16
468
22
566
6
363
6
412
93
313
113
612
5
494
75
526
48
477
30
548
31
582
41
400
39
451
65
386
8
585
7
358
12
494
41
432
33
343
95
450
67
305
114
607
6
418
91
479
69
580
35
597
5
379
18
443
73
406
92
607
7
380
9
594
7
587
6
389
10
521
47
561
10
483
69
584
6
544
15
457
23
605
5
574
14
513
77
548
23
585
43
445
26
622
7
505
47
618
7
466
19
487
72
586
6
440
23
307
114
399
96
323
110
561
9
587
5
509
48
383
5
619
7
606
7
324
9
380
12
311
13
581
44
363
-3
503
78
572
15
499
46
523
76
455
60
375
-3
506
75
563
7
580
10
583
5
444
18
344
83
543
42
433
24
596
5
597
5
587
5
391
86
619
7
570
20
550
35
576
53
583
8
393
33
600
5
565
6
603
5
462
18
324
10
597
5
375
18
437
33
552
13
541
71
548
33
424
92
579
9
571
17
381
2
550
12
394
91
562
6
347
9
585
45
491
75
384
2
513
49
609
7
606
6
562
9
544
16
581
7
436
26
580
34
466
26
383
15
569
21
484
69
433
36
343
3
620
7
547
35
552
37
528
74
407
94
585
42
549
12
547
32
403
92
553
12
450
64
611
7
447
26
568
7
469
25
544
23
588
4
568
55
576
13
484
69
511
79
586
5
458
62
580
5
578
7
529
46
535
72
447
26
339
98
552
38
498
42
585
10
517
76
324
110
508
79
564
60
346
14
359
-8
545
68
597
7
600
7
597
8
468
21
526
74
590
9
426
41
566
8
470
25
500
77
362
72
526
46
428
42
574
15
415
92
427
43
480
28
553
65
578
50
608
6
504
79
366
10
594
6
405
45
351
76
559
8
396
90
569
7
620
7
601
8
427
38
379
16
575
5
397
44
563
59
434
28
584
43
548
12
574
7
416
91
436
31
322
18
544
69
592
5
521
77
584
5
515
47
530
74
304
115
480
68
605
7
615
7
390
21
583
8
576
12
469
20
542
42
537
47
550
34
585
43
609
7
351
8
554
11
546
23
482
35
584
9
512
77
543
70
514
48
587
4
548
24
572
12
574
7
507
48
420
89
570
14
569
56
600
8
301
110
574
5
441
75
421
90
567
7
255
88
566
6
572
27
324
110
365
-3
450
63
353
-6
467
62
362
-6
460
59
414
44
390
11
566
7
607
7
570
7
602
7
389
18
610
7
592
5
449
63
359
-4
575
27
587
5
399
94
363
11
377
11
482
67
559
10
361
71
581
4
375
11
588
6
379
18
547
22
569
5
570
8
487
72
263
96
549
37
550
14
533
46
554
9
619
6
589
5
606
6
544
67
542
42
437
31
597
5
593
8
304
33
441
72
431
33
573
12
589
6
503
75
389
87
572
14
331
-3
481
67
450
16
599
7
583
37
600
5
579
6
594
6
616
6
580
9
460
21
442
73
312
112
552
9
256
96
583
6
583
5
521
74
545
17
419
93
350
79
568
20
547
19
547
67
560
10
489
75
510
47
563
9
577
12
599
5
490
41
549
30
548
67
451
22
586
6
590
7
574
13
616
7
546
43
350
-12
599
6
596
6
596
8
562
9
516
74
337
102
570
19
280
107
517
75
431
90
601
7
616
7
390
27
497
79
568
8
367
15
422
45
569
8
376
20
593
8
414
92
313
11
489
74
458
63
377
3
551
34
607
6
589
7
570
8
586
42
529
49
339
100
317
6
510
49
305
32
536
47
449
64
599
7
582
10
568
57
591
5
515
74
612
6
419
97
617
7
382
4
580
6
468
21
582
9
610
7
528
48
401
91
546
30
574
6
556
11
334
-6
551
34
586
8
327
106
619
7
528
46
389
19
570
16
560
8
621
7
584
5
612
7
361
71
362
71
493
72
572
23
413
97
577
10
311
114
553
34
590
7
415
47
433
84
337
100
582
9
544
20
317
111
580
11
343
9
500
46
606
5
513
74
472
25
549
14
576
7
393
88
393
37
571
6
503
46
598
8
569
14
594
7
380
11
527
74
568
5
572
25
572
6
619
6
366
11
568
6
586
7
389
27
606
8
595
7
602
7
370
8
373
11
332
-5
534
45
545
23
585
5
565
6
458
60
371
72
574
13
572
6
421
89
548
12
440
29
461
21
585
9
531
70
539
71
599
6
603
6
284
113
585
5
378
4
587
9
618
6
608
8
478
29
590
6
383
13
582
9
434
80
599
8
458
25
369
70
596
7
420
45
570
13
568
56
625
7
374
9
571
55
327
107
502
45
583
5
341
97
256
94
433
83
587
9
369
70
382
25
448
25
498
44
403
94
579
49
567
6
442
27
595
7
408
95
552
11
343
94
549
26
373
17
389
25
583
7
321
107
386
23
577
11
452
19
339
11
425
40
393
88
599
7
600
8
442
71
539
43
544
43
475
66
535
70
365
11
475
65
607
7
483
33
597
8
575
7
483
68
590
6
362
70
596
7
542
44
430
32
485
37
313
10
488
36
570
20
545
13
545
17
389
24
578
34
567
8
395
37
458
20
540
44
553
12
595
8
583
7
300
111
579
50
572
19
436
27
547
24
384
4
388
19
510
48
316
11
442
30
330
105
582
40
583
45
541
70
344
91
576
6
586
41
430
29
308
110
407
44
601
6
574
14
427
91
591
9
437
76
494
76
404
96
443
29
595
7
496
73
344
8
565
8
487
36
464
60
441
76
371
10
610
6
470
25
585
7
413
49
454
63
512
46
440
76
523
74
581
10
596
6
473
29
549
12
595
6
614
6
405
43
396
42
593
7
567
6
326
2
586
10
583
7
611
6
565
59
379
7
377
11
526
47
608
5
430
40
547
42
599
5
372
16
581
8
442
24
429
86
428
91
456
17
547
14
574
7
359
-8
530
73
589
5
457
25
544
69
444
27
390
30
343
94
561
7
572
15
570
14
548
35
511
75
337
9
581
8
581
10
585
44
336
-8
614
6
337
101
574
13
437
76
437
24
449
18
629
7
586
9
607
7
595
6
421
41
619
7
546
22
619
7
591
5
557
9
588
6
466
26
422
46
538
72
365
14
569
7
546
19
468
61
423
44
393
31
615
7
324
10
398
39
493
39
386
84
364
12
583
7
568
21
554
65
406
45
604
6
518
77
491
71
415
92
568
7
547
27
602
6
582
11
600
6
567
6
374
4
537
72
447
67
455
63
320
106
425
40
572
12
586
5
548
25
588
5
544
23
421
90
575
14
578
48
548
21
507
77
355
74
478
32
569
7
325
9
555
11
570
8
602
7
509
48
562
7
606
7
590
5
332
-4
573
28
374
-2
499
46
589
7
556
11
547
20
330
3
575
5
424
42
602
7
427
42
436
24
383
25
404
93
560
10
571
18
558
8
356
-14
570
14
552
11
367
13
444
70
448
26
500
74
387
85
536
71
556
8
425
40
593
5
615
7
453
64
612
6
324
23
389
9
589
5
297
110
572
19
573
28
420
93
325
3
353
-5
360
-16
518
47
573
12
417
47
547
32
546
20
542
25
422
91
461
23
545
17
590
8
563
7
578
11
386
16
315
109
570
16
475
63
509
47
505
75
468
19
383
7
439
78
413
48
386
8
599
6
450
20
593
9
327
13
385
84
543
70
515
49
571
24
523
48
540
45
498
74
544
20
588
10
550
13
568
20
343
-11
607
7
322
17
513
79
487
34
325
106
330
16
558
60
579
10
569
7
389
90
601
7
321
111
586
6
406
97
499
43
611
6
355
74
551
63
573
7
416
95
344
-11
464
60
583
10
564
9
322
27
602
6
467
26
569
5
585
6
325
108
578
12
331
-3
445
68
354
13
620
7
317
7
553
36
609
6
335
98
386
26
610
6
483
34
396
95
469
26
341
98
505
45
428
86
584
6
348
82
598
5
435
34
602
8
366
71
473
24
566
6
613
7
477
65
340
4
570
21
571
18
550
66
468
62
544
69
554
10
516
78
379
4
382
23
326
14
541
21
580
10
490
38
409
94
409
47
548
19
480
28
397
43
402
93
551
35
568
57
450
20
470
27
439
80
493
39
469
61
603
6
477
27
546
30
571
19
583
7
513
48
331
-3
337
-8
542
16
548
42
496
43
377
18
517
75
565
7
361
71
329
0
615
7
600
7
587
7
389
89
574
27
593
7
569
15
575
25
481
67
576
7
447
19
589
8
469
64
439
77
338
-3
445
25
416
92
589
8
500
47
440
25
485
69
565
8
341
96
564
9
429
33
391
15
432
36
434
25
326
18
602
6
481
32
436
28
383
15
378
18
570
8
388
29
511
49
582
47
576
29
579
12
576
10
463
61
555
64
590
9
389
16
459
21
462
24
571
24
582
8
438
33
591
7
565
6
572
17
595
9
553
33
505
76
374
6
623
7
604
5
579
5
492
77
550
15
599
5
548
38
572
7
435
80
513
76
599
6
547
17
570
16
512
78
371
-4
576
11
415
98
585
9
378
0
361
70
572
22
574
29
568
8
521
76
257
80
605
6
581
37
573
12
542
18
275
104
561
7
439
77
562
8
563
7
354
-8
530
75
421
94
351
74
620
7
402
45
545
26
373
3
578
7
358
9
584
9
546
26
518
74
348
83
550
10
422
46
584
41
575
6
592
8
338
-8
340
90
597
6
548
68
260
85
591
6
568
7
579
6
600
5
509
47
602
6
574
12
575
7
608
6
379
15
408
48
580
9
546
39
604
8
549
15
535
69
476
65
576
10
569
18
597
8
399
44
378
79
365
71
571
14
567
7
507
76
423
91
550
64
389
32
616
7
592
8
605
7
507
77
517
74
576
14
561
62
582
33
547
23
529
47
455
61
437
79
589
6
544
41
401
92
576
8
548
11
577
9
579
5
552
66
543
15
444
72
589
9
539
46
612
7
549
13
582
45
561
7
284
109
485
36
546
12
623
6
585
43
403
97
350
9
571
16
490
37
349
6
388
30
465
26
322
111
570
14
611
6
599
8
329
102
387
25
373
73
455
20
592
5
549
11
341
90
548
32
466
23
586
6
345
7
581
9
351
8
593
8
308
114
386
24
575
12
547
20
575
50
428
89
524
77
353
76
345
9
606
7
520
76
387
87
538
43
577
7
599
7
424
88
593
5
338
-8
425
92
597
8
578
5
545
21
498
75
355
70
550
28
628
7
570
24
600
8
431
83
463
24
560
62
576
29
582
7
441
72
447
66
606
7
558
7
482
32
541
68
577
12
508
78
452
63
314
40
354
6
449
20
593
7
396
37
502
74
385
83
405
92
499
73
375
75
416
91
602
7
579
7
575
11
344
91
587
9
510
75
343
92
492
40
607
8
571
25
556
10
489
75
575
25
391
29
588
9
410
50
569
15
544
15
419
44
374
73
576
5
392
21
550
13
586
7
387
21
432
34
604
7
609
5
321
111
552
10
359
10
351
5
545
39
394
26
426
89
589
6
581
5
504
46
345
-14
421
42
583
8
490
41
584
10
593
5
425
44
390
25
340
93
545
28
551
11
476
65
438
28
549
13
576
7
582
42
493
42
600
7
358
-5
308
41
560
60
472
25
554
65
613
6
421
41
552
13
613
7
516
47
493
76
544
42
467
25
625
7
609
7
583
47
501
47
578
29
580
50
381
80
602
6
453
16
464
26
526
72
614
6
527
46
544
17
570
15
476
26
591
6
450
67
546
66
378
5
444
70
543
15
263
84
612
6
383
9
432
88
436
84
580
51
586
6
572
7
523
74
419
91
391
36
349
9
591
5
570
6
510
74
567
6
447
25
573
6
572
12
498
45
319
111
378
21
378
76
308
113
348
83
537
69
610
6
543
15
536
72
569
17
573
5
595
8
573
15
582
9
564
59
519
76
588
7
494
42
571
24
620
7
545
18
493
43
377
12
585
8
565
8
419
96
385
13
568
21
555
9
452
23
580
6
572
24
488
74
408
95
595
8
581
35
402
44
308
16
576
8
332
106
547
19
584
5
568
17
568
5
546
36
584
4
426
91
549
16
534
47
436
78
582
35
254
84
389
32
311
41
336
2
407
97
519
76
594
7
580
31
506
78
460
17
361
-5
353
-13
575
11
440
78
568
19
550
32
379
77
578
9
330
103
558
60
595
7
598
5
531
47
491
40
535
46
334
104
282
109
565
6
351
-13
387
29
592
8
501
74
599
5
575
29
394
26
498
74
606
6
492
72
376
17
323
106
513
78
423
92
471
63
596
5
341
-4
590
5
366
72
471
61
464
26
513
74
586
41
542
43
412
48
382
8
396
90
406
46
548
27
566
6
503
74
501
76
597
5
579
11
479
32
498
45
334
-6
616
7
454
64
585
10
595
7
440
76
564
9
555
61
556
9
295
115
617
7
577
32
479
33
582
9
383
26
370
9
505
75
539
47
448
24
581
4
420
46
570
55
575
12
371
14
379
78
543
24
542
70
314
11
619
7
570
15
389
12
583
36
570
23
374
75
503
78
536
47
581
43
608
5
539
68
372
6
481
30
545
68
302
31
571
13
394
32
359
-8
465
23
573
7
570
22
569
22
345
87
343
-7
617
6
353
-15
475
64
572
21
319
108
623
7
437
79
436
85
595
8
398
93
375
6
311
12
577
28
445
22
606
6
584
4
608
6
567
6
611
7
580
7
566
6
562
6
547
33
570
17
414
92
621
7
607
8
543
23
592
6
585
37
426
41
599
7
627
7
578
30
551
30
602
8
440
28
568
8
543
18
567
6
385
20
582
6
584
6
464
21
486
71
593
8
519
49
523
72
592
8
549
42
388
27
615
6
550
39
587
9
344
84
471
22
616
7
337
11
481
34
535
47
579
5
405
47
423
39
576
7
345
89
326
0
385
11
366
68
383
18
370
72
348
83
599
6
516
47
458
59
391
17
387
84
368
6
340
98
543
67
450
17
380
6
442
25
517
76
337
94
568
16
578
49
256
80
528
71
519
48
575
7
427
39
455
20
388
26
574
15
496
76
572
6
384
3
479
65
545
15
334
100
520
47
490
41
584
10
567
19
575
12
547
35
595
7
436
84
575
25
545
25
422
42
560
9
583
5
429
87
313
9
491
75
580
32
417
93
538
68
571
13
517
76
307
18
606
7
360
72
617
7
544
18
414
97
577
29
348
82
423
94
570
18
591
8
599
7
518
46
522
77
600
6
594
8
327
108
320
19
580
32
412
47
568
7
473
64
330
16
589
6
407
96
605
5
606
6
602
8
481
31
425
35
439
31
543
66
586
5
592
7
340
91
426
37
440
77
547
19
576
11
546
40
499
77
457
22
586
9
583
6
608
6
442
21
332
100
363
8
614
6
441
20
574
26
514
48
574
14
490
71
548
12
545
26
601
7
471
20
532
74
388
28
523
75
599
8
597
8
547
19
601
5
491
72
385
27
481
34
564
7
558
8
577
10
462
26
584
10
444
20
420
93
454
61
422
43
499
74
591
9
448
67
582
11
548
66
550
65
544
67
373
3
495
44
380
22
482
66
490
73
628
7
399
95
452
21
517
49
462
59
593
7
584
5
515
74
571
6
392
24
532
71
548
34
585
8
564
6
597
5
570
15
415
92
581
39
539
43
584
8
607
7
345
-4
572
7
340
3
592
7
419
44
583
35
388
89
587
10
374
5
428
39
546
13
551
11
414
91
560
9
546
24
549
10
427
32
385
86
552
37
504
74
479
69
390
32
588
5
420
94
586
42
534
48
497
75
600
6
588
5
386
28
457
60
430
33
609
6
568
18
547
17
343
94
602
5
573
22
544
19
540
69
574
12
325
108
551
30
611
6
549
39
596
7
601
8
323
18
604
7
622
7
547
14
350
75
351
74
338
9
571
17
518
46
591
7
517
73
513
46
328
7
577
28
577
12
548
26
580
8
614
7
588
7
335
12
596
7
429
85
547
25
547
41
562
8
454
21
513
79
580
33
393
38
565
57
515
76
583
10
327
104
310
110
343
92
601
7
575
53
587
6
500
44
428
88
588
9
441
21
286
109
387
15
529
74
601
6
474
64
573
13
363
12
611
5
312
109
514
48
428
85
562
8
609
6
607
7
581
32
347
84
429
32
436
23
611
6
612
6
508
45
584
7
469
23
481
31
607
5
491
77
409
46
437
82
601
5
547
42
545
43
575
6
327
104
442
21
590
9
340
10
592
6
579
12
339
93
354
6
379
78
377
-1
543
24
449
65
445
69
392
90
455
19
387
84
584
42
596
6
499
75
344
83
587
5
395
89
571
8
605
6
579
11
389
20
621
7
318
36
334
1
548
14
598
5
309
110
604
8
390
90
620
7
578
11
548
39
549
67
570
56
546
22
364
-3
517
48
366
71
571
16
404
92
574
14
470
60
592
7
603
8
584
7
600
7
338
92
574
26
596
7
543
15
436
83
569
7
599
7
594
5
404
96
417
93
383
21
475
66
373
14
551
66
447
19
391
21
321
25
622
7
458
61
601
8
359
-4
549
66
370
15
583
6
577
7
422
94
420
95
546
40
549
11
578
9
400
45
551
13
465
22
387
26
387
32
593
5
566
6
507
77
584
8
588
9
547
23
606
8
578
31
499
77
603
7
322
20
459
60
355
-16
381
19
556
11
613
6
368
7
545
17
470
25
511
76
546
31
397
42
598
7
434
87
359
-17
545
66
573
15
571
13
611
6
403
95
480
30
548
16
581
9
552
9
355
-17
456
20
327
13
384
84
474
23
515
78
436
80
448
26
548
19
494
74
607
7
581
40
438
76
517
79
349
6
594
8
494
40
564
8
539
45
572
21
501
76
608
7
473
26
616
7
560
8
552
11
543
27
352
77
373
9
370
73
548
17
425
87
594
8
608
7
343
86
571
13
387
32
530
71
546
14
435
25
587
10
468
21
553
63
554
10
398
37
600
5
323
110
391
34
551
64
402
96
429
90
580
10
573
15
356
7
597
5
546
31
354
7
343
85
583
46
419
44
430
40
595
5
592
8
390
23
530
46
333
105
583
45
411
93
341
97
458
18
427
90
553
9
588
6
622
7
423
94
522
73
485
71
547
42
426
38
457
62
546
24
584
6
384
80
615
6
382
17
592
8
580
6
569
7
577
7
588
9
414
49
575
6
605
6
304
110
574
7
569
6
563
7
477
63
538
46
501
44
382
25
385
12
584
9
543
15
423
45
344
8
558
10
591
7
552
13
568
7
573
7
547
14
547
26
504
44
346
86
431
31
580
8
349
8
395
42
575
12
570
14
350
-7
384
27
397
41
404
48
618
6
558
10
563
8
429
35
494
75
577
13
368
71
551
31
402
94
570
24
572
12
545
18
419
42
552
12
429
88
390
21
484
70
340
100
518
75
375
3
584
5
583
8
569
22
548
12
391
22
574
12
594
8
559
8
385
18
516
76
552
34
513
49
544
39
577
49
604
6
495
43
520
48
535
71
398
94
504
47
392
21
507
76
360
-17
579
8
404
97
541
20
575
5
494
76
571
18
497
45
571
7
572
14
561
62
603
8
433
81
540
71
447
66
481
33
571
15
380
77
334
-3
359
72
359
9
546
14
589
9
576
7
574
26
605
7
357
70
463
22
584
42
435
30
548
29
378
77
576
27
561
8
419
94
603
5
549
11
592
7
613
7
607
8
361
14
569
7
554
9
275
109
290
111
572
16
587
7
605
7
543
18
472
29
559
7
393
29
569
23
427
87
356
-16
593
5
386
24
583
6
555
8
572
16
422
95
373
3
569
19
561
9
378
15
557
8
321
107
590
8
560
9
544
21
521
74
561
8
563
60
552
12
582
7
578
51
370
9
386
17
528
75
425
92
550
37
393
20
562
8
587
6
507
47
582
6
574
12
441
75
440
20
481
66
489
73
547
24
401
92
578
6
577
50
449
20
601
7
510
47
476
26
621
7
581
50
568
17
386
12
342
92
305
113
558
8
470
26
338
-5
549
11
581
45
400
46
352
13
575
7
477
66
364
8
461
59
355
76
325
20
396
32
586
7
381
20
606
5
575
11
571
14
621
7
497
77
478
31
583
8
490
41
479
30
582
6
441
73
420
96
565
6
572
15
452
64
409
49
348
82
469
28
578
6
459
23
583
6
359
8
450
66
531
70
597
6
439
79
536
72
577
12
339
9
401
94
345
92
466
61
553
38
408
94
548
25
539
68
381
5
431
26
390
13
338
99
551
11
520
48
601
7
582
10
470
63
616
7
544
42
580
11
598
7
555
10
570
55
353
8
312
11
395
42
496
76
464
60
616
7
506
46
369
11
554
64
385
26
581
9
483
31
589
7
542
44
617
6
566
6
553
9
613
7
441
23
586
5
403
97
405
94
364
-3
373
-4
448
67
396
40
597
5
500
78
574
12
546
19
532
71
412
48
580
11
576
10
564
9
426
40
318
6
547
64
367
72
563
6
522
73
346
89
552
9
468
26
561
8
546
20
614
7
507
74
518
74
544
41
572
18
596
7
552
12
354
-5
577
6
590
5
553
35
511
75
361
13
488
69
605
5
577
30
504
46
385
83
327
1
581
39
600
7
322
111
307
17
371
16
497
75
345
81
482
35
392
29
388
8
428
91
332
5
567
20
574
6
389
19
534
69
545
21
547
27
364
14
363
72
585
46
589
8
330
11
597
6
547
23
389
14
455
23
575
29
575
29
591
7
375
10
577
31
571
8
573
12
493
72
365
72
539
70
499
76
419
92
459
24
551
11
610
7
613
7
579
11
570
19
321
8
614
6
395
34
499
75
345
7
464
23
545
66
585
8
333
98
577
13
588
8
264
103
550
12
603
6
557
8
582
11
601
7
573
12
391
15
392
37
546
25
386
16
575
8
582
7
480
32
374
1
507
75
535
72
575
6
425
38
573
26
497
46
353
76
604
7
572
53
439
30
421
89
595
6
535
46
549
15
545
69
442
22
371
17
468
19
389
27
379
10
336
10
582
6
420
90
569
7
584
40
586
7
540
70
401
96
598
6
583
9
414
45
546
43
457
63
389
27
545
21
360
10
574
25
582
8
363
12
536
47
559
9
585
7
399
41
603
8
481
66
585
6
541
20
267
103
368
73
407
96
593
8
596
5
571
17
617
7
596
8
619
7
311
25
566
7
558
62
373
72
575
6
305
33
383
23
575
6
575
6
394
88
610
6
595
6
405
46
538
45
510
47
551
40
576
8
599
6
609
7
598
5
443
22
444
22
513
78
480
65
585
7
314
9
515
79
542
43
494
73
573
7
317
109
599
6
589
9
437
79
582
38
581
9
508
48
581
37
497
73
292
110
552
38
546
21
577
29
570
14
549
15
369
7
558
9
532
72
548
64
574
12
258
97
435
25
582
48
609
6
447
18
323
23
578
32
504
75
583
10
449
23
483
35
571
18
419
46
370
9
467
24
586
9
289
110
570
23
589
8
400
95
581
8
576
5
594
6
596
7
549
37
430
84
551
34
415
91
348
82
524
47
548
25
583
8
623
6
456
19
558
10
546
42
358
7
399
93
332
-4
595
5
339
2
361
9
413
92
585
8
583
48
572
19
535
73
606
6
325
12
602
7
473
24
577
12
620
7
597
6
322
108
531
75
486
70
400
93
514
48
469
23
427
90
448
18
500
75
584
5
618
6
397
34
546
13
341
96
327
-1
553
36
545
15
581
48
551
31
314
9
614
7
586
6
390
21
447
20
572
7
311
112
424
94
567
8
551
37
391
27
526
49
304
30
412
97
469
24
577
29
485
36
310
13
574
26
587
7
383
6
542
16
364
71
514
78
361
70
552
10
387
8
595
6
545
41
439
76
564
59
379
14
582
42
361
-5
379
78
558
61
612
6
273
102
338
101
554
9
573
13
548
41
581
7
595
7
391
33
433
84
437
28
391
87
409
92
572
7
374
17
551
12
412
46
412
94
451
20
620
7
502
78
367
-16
492
72
370
7
595
8
607
7
583
5
564
58
568
17
458
60
594
7
590
9
514
74
358
71
557
63
561
60
486
68
562
8
557
11
407
93
551
66
357
-6
395
40
586
42
353
75
544
27
620
6
535
47
601
6
364
-17
385
82
477
65
469
21
569
16
387
16
377
21
573
26
370
-2
611
6
315
110
434
25
359
6
387
9
429
90
334
104
428
90
523
49
321
3
387
13
576
12
600
5
595
8
618
7
586
38
427
89
453
21
549
29
450
65
286
109
600
8
286
114
621
6
456
23
484
70
625
7
606
6
346
88
574
6
493
73
399
95
589
8
593
6
551
12
352
6
579
7
264
96
414
94
547
20
576
12
547
22
582
8
569
55
582
10
614
7
586
5
576
6
504
74
499
44
605
5
580
10
403
44
524
76
380
9
322
111
575
7
456
62
549
15
601
7
329
107
580
10
313
113
573
25
531
47
372
2
568
5
551
11
441
72
399
92
511
79
546
12
574
15
393
24
407
98
597
7
547
28
471
62
387
27
456
18
552
14
402
47
481
30
566
58
596
7
588
7
611
6
382
2
570
21
626
7
451
25
393
40
580
10
570
7
386
86
582
6
527
73
391
26
607
7
409
94
450
66
572
17
599
7
390
33
446
69
581
38
401
97
545
27
548
15
437
26
594
8
602
6
317
7
607
6
576
11
569
5
299
113
531
74
576
7
547
67
590
5
451
17
592
8
407
46
600
5
574
14
537
47
406
48
567
20
416
49
437
79
410
94
503
47
386
30
516
76
332
103
548
25
506
79
447
21
354
8
417
44
561
8
546
24
394
34
559
10
545
20
439
77
599
5
397
91
512
76
555
62
620
6
483
30
581
9
356
71
546
34
447
19
581
5
543
25
455
61
382
18
455
25
517
74
370
9
537
43
340
89
571
17
584
8
553
13
546
67
576
6
375
4
555
11
551
12
346
89
489
72
594
7
587
5
489
40
548
31
374
15
547
36
549
26
589
9
346
80
548
13
402
95
447
22
533
48
558
9
386
20
373
7
409
49
545
18
548
23
352
12
568
17
343
4
399
41
591
6
607
7
528
49
497
74
557
8
452
18
576
7
394
28
616
7
599
7
587
10
369
11
403
47
554
12
605
6
370
8
425
90
396
43
581
6
547
14
572
5
436
83
548
34
568
7
613
6
578
11
552
10
552
66
373
-4
579
5
368
8
525
72
517
73
459
61
489
72
611
7
321
18
432
35
574
12
472
27
566
8
600
5
543
17
395
39
408
45
418
46
257
95
552
12
492
38
595
6
514
74
411
91
581
10
333
105
482
33
442
28
447
22
519
76
572
14
474
30
540
71
483
66
584
4
450
66
521
73
347
-6
314
112
554
9
568
6
504
78
474
64
343
4
391
28
542
24
536
47
488
73
589
8
545
17
545
38
592
6
572
12
580
7
387
13
514
76
548
16
583
10
614
7
347
-6
582
41
530
71
417
44
320
31
460
20
542
67
504
46
582
8
390
35
593
6
434
84
302
111
585
5
568
16
549
15
478
64
376
3
582
6
584
8
415
44
427
39
580
8
392
93
513
73
258
99
391
26
570
7
585
5
612
7
512
74
533
46
435
78
416
95
577
31
538
46
292
111
355
12
569
56
593
7
569
6
356
72
327
17
555
9
547
25
608
7
548
39
471
27
488
40
545
20
401
44
535
44
579
47
504
46
590
7
388
15
597
5
350
80
544
19
594
9
372
11
584
10
387
89
430
89
604
5
343
91
347
79
570
18
514
76
569
14
573
13
394
35
451
18
579
6
303
24
433
87
570
19
371
0
400
46
502
78
333
-5
481
34
568
18
404
49
310
17
473
62
521
50
431
34
575
13
587
9
491
74
363
-15
340
9
319
106
599
8
577
5
575
12
519
76
460
23
511
78
591
9
595
9
578
11
404
45
566
7
390
89
374
12
545
15
494
40
346
87
327
16
376
-2
417
97
570
14
585
7
562
9
424
90
311
114
547
24
566
6
586
6
591
7
547
32
590
8
317
11
545
17
349
81
568
56
350
80
342
-4
385
15
567
6
470
25
402
92
585
43
602
5
363
71
395
31
426
91
579
11
491
71
395
40
616
6
354
-8
426
93
611
7
394
41
560
9
337
101
582
7
357
13
483
72
589
5
572
8
573
16
471
20
430
90
583
7
380
16
489
38
564
8
380
21
395
40
342
93
546
43
546
13
365
8
577
30
468
25
318
33
572
15
452
65
446
68
435
25
570
7
324
14
544
16
337
96
334
101
317
31
302
111
342
86
597
6
583
8
546
15
451
24
608
6
558
7
479
30
487
35
423
45
416
48
329
6
450
24
559
8
549
15
572
13
623
7
618
7
518
73
583
5
341
96
376
5
589
8
452
65
389
86
603
7
473
23
371
7
376
3
563
9
391
34
414
48
395
35
393
24
463
20
576
12
458
60
558
10
339
96
558
9
584
8
416
90
334
8
550
14
530
47
570
16
584
5
619
7
549
42
340
100
583
10
612
7
585
7
465
26
442
72
440
75
555
63
583
6
485
70
562
58
593
6
589
6
571
19
595
6
444
23
325
21
575
28
376
7
604
7
607
6
320
109
534
71
519
48
499
46
385
19
467
23
620
7
602
8
550
36
471
25
339
98
524
74
556
11
605
6
337
101
368
10
403
47
356
74
500
46
597
8
392
35
577
6
583
5
589
7
547
65
310
31
389
88
481
68
515
73
545
18
436
80
579
5
333
3
371
10
543
24
420
46
605
7
554
10
344
89
393
37
584
9
304
112
419
90
582
42
574
13
482
35
544
69
552
39
558
8
621
6
432
26
459
24
402
40
577
6
393
93
575
11
542
70
557
61
394
91
377
11
587
4
540
68
523
49
567
55
545
20
487
71
456
19
521
48
357
73
514
76
449
18
582
11
551
34
258
95
537
45
434
80
616
7
255
85
562
7
440
74
588
7
470
60
384
82
500
75
409
94
456
62
397
93
390
90
545
17
315
9
544
19
434
27
543
68
533
71
463
21
449
22
464
60
580
10
590
8
482
29
447
26
586
8
510
47
391
26
493
42
352
73
548
14
531
45
435
23
417
43
469
25
320
34
544
41
601
7
534
44
425
88
467
26
419
44
587
8
264
97
557
11
582
43
572
24
572
20
585
6
542
46
547
24
599
6
548
13
577
5
337
100
576
12
586
9
585
41
526
73
578
10
544
18
580
8
604
8
432
86
399
38
622
7
573
7
587
7
460
59
408
97
413
96
579
11
322
27
391
90
473
24
571
25
546
25
358
13
584
46
544
15
573
16
548
16
336
10
564
9
567
5
437
22
378
76
464
26
562
59
496
73
586
6
579
34
498
44
484
34
585
45
544
66
548
17
433
80
589
8
545
43
442
30
507
76
363
-5
464
21
607
7
555
9
582
7
265
87
537
46
613
6
390
30
381
3
351
78
584
4
578
6
322
17
612
6
339
99
592
6
420
94
587
10
498
73
457
18
589
8
546
66
572
15
577
53
496
73
393
91
551
63
423
43
466
21
544
22
546
21
546
32
306
110
609
5
391
36
550
27
386
85
568
18
416
92
451
64
375
5
348
76
299
111
555
62
588
8
386
30
371
15
387
84
393
87
582
5
371
2
571
25
585
41
593
9
418
46
560
62
573
13
350
75
576
31
473
25
578
51
404
43
579
6
583
6
542
20
382
7
582
9
625
6
554
12
539
69
570
13
510
75
585
5
268
101
442
26
435
79
544
16
576
29
421
90
359
8
588
7
309
16
342
94
577
32
562
59
592
6
582
6
599
8
508
74
603
5
322
111
599
5
575
28
597
8
593
5
610
6
593
8
552
35
459
20
544
41
573
14
473
61
537
45
569
23
589
7
366
72
386
12
349
75
505
74
585
10
385
27
592
5
594
5
546
20
409
94
444
23
604
8
589
8
445
28
438
78
562
8
380
20
616
7
571
17
560
9
481
69
578
34
571
16
368
12
574
5
588
9
508
48
444
70
540
70
590
5
527
46
561
7
492
39
332
102
388
22
600
6
580
7
581
11
583
9
479
31
411
50
395
41
588
6
549
32
546
17
554
63
574
7
415
97
485
36
339
-5
565
7
530
75
293
111
557
10
447
20
585
5
275
110
348
-5
309
109
608
5
405
48
393
38
607
7
393
31
577
11
622
6
606
7
552
36
496
73
275
103
511
48
325
21
550
34
617
6
478
67
581
9
342
88
340
99
530
49
569
21
585
10
520
74
589
7
574
7
579
12
441
74
378
19
449
20
592
5
587
8
353
7
426
92
471
61
573
6
468
24
405
44
548
40
583
10
557
9
579
9
603
6
302
28
466
23
582
41
392
29
350
-5
582
11
576
7
580
11
422
47
553
11
555
9
619
7
568
8
333
97
574
5
497
74
561
61
557
11
415
47
430
87
545
28
573
16
472
28
426
88
574
13
345
90
545
13
605
7
531
72
611
6
585
9
347
-8
600
7
546
38
547
32
442
71
609
7
328
16
602
6
350
-14
571
8
345
82
534
47
574
28
543
20
408
98
551
40
373
17
596
7
546
31
581
5
618
7
594
8
429
86
591
5
432
27
610
8
332
3
376
19
390
19
609
7
414
96
463
20
582
49
291
111
478
30
347
84
345
2
303
113
389
14
456
61
597
5
596
7
453
62
574
7
319
33
548
66
574
7
393
93
552
63
599
8
321
111
287
109
575
7
575
10
432
82
552
10
587
5
502
44
350
79
604
6
571
19
584
10
556
11
491
72
508
76
510
47
445
67
548
18
620
7
582
8
538
69
506
76
602
7
571
16
445
23
543
67
575
11
439
24
422
40
616
7
547
19
326
106
594
5
432
29
575
13
318
108
575
12
480
66
496
76
589
5
428
38
431
87
439
28
353
72
597
8
371
9
404
94
530
72
413
94
321
111
305
38
571
17
589
8
563
8
382
16
386
13
325
105
588
8
410
47
357
-16
391
89
569
21
427
34
572
7
376
-2
376
9
586
41
342
95
584
8
449
25
379
20
384
3
599
8
341
96
572
25
586
5
481
32
571
6
433
26
549
67
376
76
380
79
501
79
591
6
603
7
583
5
571
7
573
15
546
18
607
5
319
106
341
97
389
34
567
58
579
47
571
53
343
85
330
106
489
74
426
87
475
29
577
32
366
7
403
97
580
5
349
-5
574
13
587
5
606
8
550
41
482
35
525
76
426
86
574
6
548
16
581
7
593
5
571
55
446
68
457
25
340
-10
570
23
579
5
597
6
583
5
606
5
263
102
590
6
589
6
450
66
546
43
349
80
519
76
544
16
383
20
402
43
351
-6
585
5
576
52
553
11
376
19
337
100
570
14
483
71
346
-6
588
8
453
21
314
108
442
29
522
72
389
21
335
12
526
76
560
8
605
6
341
92
569
18
460
17
499
76
316
8
564
9
558
10
606
6
544
66
546
68
547
20
570
6
601
6
361
9
584
5
609
8
583
5
592
6
535
48
426
36
450
19
382
2
582
8
586
9
529
49
549
15
570
24
598
8
391
29
576
8
579
6
402
95
511
78
603
5
594
7
381
0
379
2
559
9
377
12
347
13
318
110
316
39
592
6
419
91
364
7
342
86
620
6
574
8
517
74
549
65
438
30
548
12
573
12
581
8
525
74
526
48
551
63
351
-13
602
6
534
70
434
83
587
8
344
82
613
6
579
31
288
110
441
25
358
13
605
6
550
65
581
39
473
22
506
46
460
20
607
6
591
7
547
23
579
12
479
69
570
15
552
64
393
23
351
-6
523
76
574
5
570
7
581
10
545
17
572
54
365
11
574
27
590
9
449
64
580
32
540
70
441
75
466
24
338
100
386
13
623
7
572
15
613
6
343
92
485
69
523
47
430
87
463
24
504
74
261
81
572
22
568
7
589
8
338
94
375
2
612
7
422
92
597
8
375
4
463
62
453
61
573
14
617
7
367
10
553
12
602
6
377
8
388
88
571
8
569
19
485
34
618
6
299
114
571
13
554
63
597
8
498
44
499
76
431
85
377
-2
491
42
518
75
432
37
585
9
560
9
380
21
552
35
432
83
480
67
417
44
504
75
388
13
546
19
522
73
553
11
592
7
582
9
571
14
397
40
561
8
611
5
535
45
330
104
340
88
341
-4
421
89
468
24
390
33
569
18
468
63
338
100
370
12
413
49
420
96
429
85
320
110
451
24
363
11
580
5
377
1
416
95
554
10
388
19
571
14
395
40
505
79
615
6
546
26
590
7
461
19
548
38
381
16
613
6
498
73
417
97
592
6
528
46
559
8
431
88
370
-2
352
6
607
6
598
7
405
96
546
43
605
6
418
43
579
6
466
24
543
15
379
19
579
7
599
8
479
28
570
15
570
24
588
8
490
41
545
22
344
7
555
9
542
16
378
76
548
37
584
9
477
63
465
19
613
7
574
28
434
83
504
79
283
108
577
11
312
13
433
86
501
74
584
8
509
77
358
73
565
7
576
13
389
29
340
-8
572
13
569
54
605
6
384
84
587
6
600
6
366
-4
532
47
576
11
577
11
610
7
577
30
440
27
575
12
582
33
501
76
402
94
584
8
311
109
478
67
374
16
591
9
591
5
516
77
577
32
581
6
402
92
385
20
430
35
611
6
394
37
488
71
433
84
588
9
381
22
410
93
628
7
397
43
402
41
548
31
598
6
366
70
287
109
382
12
513
78
574
24
549
14
546
12
579
11
391
87
397
90
582
10
462
22
575
53
557
61
587
5
546
12
585
6
505
45
465
59
591
8
625
6
582
10
547
21
577
7
397
42
532
70
390
10
525
72
383
10
487
37
570
6
541
19
515
47
520
78
405
95
529
48
543
20
411
46
438
81
471
27
585
9
272
102
532
48
573
7
582
10
571
13
494
43
552
11
569
16
359
-6
538
72
392
92
543
69
585
9
428
92
556
8
272
101
582
36
550
13
523
77
382
83
567
7
383
1
587
5
507
79
557
63
556
10
582
9
353
-6
568
22
442
29
590
6
407
49
540
43
545
17
345
91
575
11
492
71
531
46
425
91
580
7
374
12
463
61
380
12
308
41
595
6
338
92
620
7
564
6
535
47
546
26
386
83
546
16
618
6
580
8
468
21
599
7
344
90
537
69
386
17
578
51
575
51
575
7
493
74
366
71
481
71
551
9
618
7
601
6
503
46
547
18
551
11
545
13
354
13
619
7
548
38
364
-2
386
12
436
80
586
7
468
62
546
18
405
93
394
29
403
94
449
66
551
10
362
13
598
5
406
47
579
11
532
74
304
110
573
14
530
75
572
26
480
28
571
24
601
7
573
53
324
104
575
6
349
77
586
42
451
20
268
104
591
5
563
8
560
7
542
45
322
111
602
5
557
61
620
6
483
33
260
99
595
7
504
78
397
95
394
29
580
47
531
47
569
15
336
94
526
75
293
110
362
68
601
8
595
6
551
10
507
74
573
53
613
7
376
72
565
8
583
36
495
74
523
48
545
66
455
63
513
76
595
8
616
7
572
7
409
93
549
30
531
73
563
8
572
15
575
53
582
5
462
25
347
7
580
8
584
7
409
95
441
71
573
14
546
13
508
77
447
25
624
7
558
8
389
31
543
20
406
45
317
113
543
16
412
98
529
73
355
-15
567
59
351
13
533
48
486
70
512
78
583
7
420
47
387
22
563
7
551
31
590
6
548
28
555
62
599
8
588
5
592
8
351
77
497
75
584
9
615
6
415
92
622
7
599
6
568
20
347
84
319
8
343
-12
391
27
538
44
563
7
618
7
369
-17
563
8
347
-14
520
73
610
6
575
50
471
61
542
22
549
15
286
110
572
5
576
50
374
13
472
65
539
71
339
-3
563
7
469
63
363
11
568
19
487
36
438
79
579
11
546
17
351
13
374
15
377
20
352
77
393
91
347
79
556
10
391
19
361
-15
597
5
586
9
393
88
581
8
517
49
600
5
600
8
551
35
383
5
592
7
381
11
609
6
552
10
400
43
434
82
468
63
579
9
578
32
443
24
495
42
328
107
439
31
378
73
341
-9
483
72
450
24
578
12
561
61
565
8
541
68
459
22
383
80
583
37
527
73
457
20
588
6
382
83
604
6
481
33
604
7
546
67
413
49
483
67
397
39
478
32
569
22
519
76
399
95
597
8
548
33
605
5
383
81
477
67
465
61
515
76
522
48
418
95
475
63
453
62
544
21
383
16
402
46
575
11
589
6
594
5
563
8
443
70
574
14
515
48
574
25
473
65
465
22
554
11
361
72
450
26
596
5
330
101
443
29
346
-6
486
36
548
11
605
7
615
6
543
18
329
10
265
105
571
8
377
9
549
29
575
8
394
88
323
111
582
35
565
6
590
7
402
43
258
99
552
13
564
6
412
47
361
12
565
7
442
75
488
69
541
67
366
8
359
-4
627
7
422
90
546
20
579
7
579
12
609
7
545
21
598
6
555
10
591
6
315
11
306
115
440
74
549
66
440
75
575
25
332
102
322
107
582
6
547
24
588
5
581
42
572
8
466
21
593
8
448
64
575
51
588
9
575
12
594
9
480
67
568
18
601
7
324
25
362
68
339
98
602
6
391
37
376
16
597
5
458
16
462
61
468
22
563
7
588
5
580
9
550
64
575
10
399
93
580
51
381
8
595
6
587
7
560
8
528
75
370
73
370
8
445
27
523
47
508
78
327
18
569
55
587
8
597
7
533
72
389
34
575
11
546
14
431
36
379
9
543
16
574
28
324
15
414
97
564
8
364
70
585
9
580
7
581
9
373
70
568
5
430
32
544
42
611
8
344
2
365
15
569
7
379
5
573
7
455
22
625
7
354
76
594
5
573
25
566
6
493
41
555
9
426
90
386
83
597
6
548
11
392
29
545
43
475
30
571
5
606
7
458
24
581
9
331
-3
373
8
588
7
608
6
577
13
593
7
416
96
359
69
357
-15
586
9
617
7
469
26
581
33
572
12
303
25
584
37
589
6
340
-10
395
41
548
30
337
94
584
9
559
60
342
94
468
62
415
49
442
71
576
10
321
20
259
97
556
8
546
43
551
12
436
85
583
40
572
26
531
71
500
75
499
79
585
10
582
47
561
58
606
6
590
4
550
64
554
10
603
5
386
29
387
13
349
-8
383
82
547
23
579
8
584
7
574
55
583
5
438
77
613
6
526
48
473
64
388
18
557
10
473
24
540
42
580
5
351
77
542
16
464
25
584
7
562
9
592
6
391
87
404
96
583
34
609
7
552
11
603
6
580
35
292
112
481
32
566
6
572
13
572
15
504
44
434
80
475
64
581
10
497
45
390
29
605
7
386
11
507
76
519
75
570
22
599
8
406
92
424
44
601
6
481
33
376
74
462
25
580
10
567
20
483
34
584
6
374
73
573
54
470
27
398
44
412
93
367
71
471
60
555
11
619
7
405
93
382
76
323
19
384
13
556
10
321
5
482
29
458
19
610
5
393
33
431
28
385
25
481
31
520
73
604
5
582
10
376
4
362
-16
282
111
545
21
569
15
580
8
579
11
553
12
452
65
470
21
440
74
415
96
571
24
562
58
500
77
392
27
405
48
577
10
388
84
610
5
543
25
491
75
357
74
585
10
371
73
404
43
572
27
574
14
612
6
375
1
363
11
588
6
583
8
385
84
515
74
609
6
366
14
550
12
598
7
580
33
613
7
549
12
582
36
469
22
571
5
518
78
460
60
457
23
405
95
362
13
321
9
419
90
303
115
452
62
581
6
612
6
570
16
551
11
434
80
496
42
575
27
590
9
382
82
263
104
391
89
347
86
378
5
568
15
495
74
599
6
570
20
542
18
490
71
448
67
571
16
466
21
553
10
579
6
551
13
579
10
382
19
617
6
400
41
427
42
500
45
567
7
584
8
381
14
546
24
591
5
320
106
544
18
462
62
577
7
391
18
595
6
487
70
588
7
574
5
427
89
617
6
399
41
568
15
497
76
603
7
337
12
615
6
535
44
379
14
561
7
580
33
348
-6
554
65
492
41
562
59
542
71
583
7
575
28
572
12
451
24
382
12
602
5
397
41
603
6
554
11
573
28
563
8
346
-11
327
-1
583
6
582
46
508
74
440
30
570
21
459
21
576
7
431
29
574
28
566
8
460
22
502
75
421
96
386
83
552
13
572
12
360
-5
389
89
424
95
329
102
449
19
343
92
565
8
549
30
457
60
572
20
484
34
589
7
483
69
376
13
578
5
549
11
531
74
444
73
604
7
439
21
551
12
456
23
253
82
556
8
572
15
446
24
580
11
576
5
452
17
517
48
377
7
564
7
425
36
498
73
546
24
584
45
533
48
584
8
318
107
583
10
442
73
549
13
431
87
571
13
559
8
507
46
549
42
421
96
577
6
576
53
568
16
378
20
571
14
534
71
383
13
508
46
367
14
539
45
582
7
306
111
509
76
574
12
570
17
269
97
376
17
439
73
313
18
436
78
399
91
595
7
561
9
584
8
500
75
547
23
290
110
573
7
376
75
384
85
429
87
457
17
620
6
555
62
330
103
546
17
321
16
573
13
460
24
558
10
589
8
556
9
329
104
334
-5
312
112
450
21
585
8
358
6
621
7
573
13
415
95
476
64
571
24
442
26
339
94
363
-17
546
19
375
-2
549
16
572
17
602
7
593
6
596
6
481
30
589
6
583
35
454
17
560
60
388
31
593
8
568
17
371
-2
466
62
606
8
574
13
568
56
567
8
507
79
553
33
555
62
550
41
617
7
615
6
569
15
559
10
342
1
438
31
552
12
446
26
584
10
404
46
424
93
399
95
410
47
537
45
607
7
410
93
609
7
513
75
347
86
547
17
409
47
443
26
438
29
324
6
439
30
472
65
502
77
614
6
478
33
574
12
416
93
608
5
555
62
374
18
577
10
614
7
424
94
607
5
511
76
498
75
577
5
538
45
365
14
402
46
556
9
385
86
607
7
582
8
562
61
548
40
366
15
506
47
399
92
617
7
526
72
362
70
581
6
579
51
423
92
556
8
548
28
578
50
612
6
570
20
278
106
574
28
547
15
324
13
486
33
348
79
566
6
613
7
379
20
345
89
499
76
517
47
500
46
550
13
345
8
371
13
551
10
481
33
509
79
582
9
502
77
584
5
448
68
573
27
414
49
458
22
453
20
339
100
462
23
572
7
596
8
349
80
623
7
360
5
256
97
472
29
501
78
571
56
528
75
615
6
521
73
603
8
585
41
570
22
549
14
490
74
411
91
580
10
585
9
444
29
594
6
366
7
552
10
591
9
546
15
572
22
591
7
592
9
605
5
571
14
523
75
593
6
583
38
466
25
444
23
427
41
475
62
593
6
560
8
520
46
490
71
473
61
368
68
487
37
432
30
340
89
544
27
483
35
517
74
584
6
375
-3
262
93
436
82
581
7
591
8
445
27
591
9
588
8
529
72
519
47
569
7
344
89
575
6
438
80
322
107
589
7
583
37
603
5
596
5
602
5
572
14
399
91
370
72
578
9
589
6
447
69
547
25
392
88
434
36
608
5
594
8
532
71
595
6
304
21
386
18
543
23
573
14
431
82
512
48
383
2
333
97
475
27
392
26
521
73
439
76
582
42
427
91
581
7
583
47
418
93
581
50
389
26
584
5
594
7
497
42
574
12
347
-5
373
73
543
40
566
59
457
19
546
24
453
63
597
8
483
32
428
92
408
95
404
97
402
43
584
41
500
46
448
23
379
15
621
7
419
46
381
8
482
32
614
7
472
27
556
9
450
65
581
49
568
8
572
16
446
68
550
30
333
-4
389
21
434
84
590
6
381
6
438
32
410
96
492
43
377
15
504
76
490
40
581
10
550
39
583
44
501
75
597
8
600
5
387
12
408
48
511
75
425
93
543
22
576
11
538
44
499
44
571
56
457
61
569
18
580
31
381
1
335
-6
568
55
409
96
504
45
495
75
540
44
480
67
627
7
545
31
584
7
610
7
559
8
487
71
440
25
571
7
464
22
618
7
569
23
446
70
595
7
584
9
325
22
486
74
380
6
487
72
501
76
572
25
486
72
558
8
596
7
565
6
583
10
582
40
390
11
600
5
517
77
610
6
492
42
443
20
432
27
549
41
569
22
395
34
543
24
454
25
349
82
304
112
438
81
551
30
460
20
586
7
561
9
589
6
390
18
559
8
449
67
583
8
431
87
582
5
570
14
544
20
542
42
539
44
454
17
440
73
347
-13
565
56
607
7
500
75
348
7
569
17
423
39
519
47
509
45
580
8
550
42
593
5
405
94
433
36
546
23
266
104
337
2
589
8
584
6
350
7
505
76
547
23
270
99
588
9
373
72
562
9
571
6
553
35
578
48
514
74
491
41
582
7
324
111
553
9
470
28
583
7
320
5
435
31
570
16
363
71
623
7
378
7
423
89
571
15
610
6
466
25
309
112
430
85
304
112
524
47
432
29
532
45
597
5
580
10
581
7
618
7
331
6
535
73
531
75
568
6
573
25
515
78
393
91
434
36
442
73
550
31
374
5
279
112
587
7
561
9
381
19
361
-4
524
49
541
69
568
7
390
32
280
111
528
48
437
23
345
84
358
72
576
30
475
65
384
4
331
-4
434
81
601
6
418
45
574
13
568
8
399
41
405
95
409
95
548
28
421
40
584
36
425
92
497
74
594
7
551
29
395
91
376
6
439
26
556
7
475
28
401
97
628
7
548
16
618
7
349
79
534
73
547
36
541
42
546
21
623
7
548
67
588
5
412
93
380
13
382
12
494
73
277
105
387
27
403
95
497
44
601
7
552
13
386
19
545
29
341
97
564
6
286
109
481
69
552
11
543
44
600
7
595
6
497
73
572
25
479
31
597
8
413
92
376
15
434
80
428
85
572
23
330
15
421
44
415
91
357
13
570
14
595
6
354
75
608
7
352
-16
615
7
547
21
545
15
555
10
573
12
395
38
461
18
605
7
599
5
580
6
333
5
577
5
445
18
492
42
584
40
576
11
456
18
391
23
544
19
548
65
387
15
583
8
595
7
572
6
389
86
381
18
443
72
372
3
358
-15
469
22
314
109
575
50
568
17
596
8
361
70
429
30
386
25
444
29
427
34
304
110
621
7
612
6
407
93
465
24
524
46
544
68
520
49
573
6
547
17
575
13
540
71
580
30
344
91
466
25
388
26
584
6
581
7
329
107
598
7
458
62
551
37
568
18
546
21
585
6
560
60
551
31
592
6
599
7
452
25
411
97
587
8
495
44
562
59
546
19
338
6
359
71
584
6
419
42
557
10
580
7
543
69
544
27
607
6
537
47
304
110
585
7
553
9
372
2
578
5
347
-5
489
70
437
78
382
83
573
15
576
6
399
95
324
104
299
112
401
95
423
91
551
36
377
20
588
9
395
29
581
6
507
75
371
7
389
86
456
26
587
6
588
7
600
8
499
78
546
39
437
26
501
73
426
41
254
82
614
6
606
7
606
7
583
9
568
16
323
21
547
24
577
11
612
7
448
64
548
12
503
45
502
79
574
7
400
42
549
26
586
8
578
10
579
6
372
14
441
72
383
84
594
6
471
61
400
95
613
6
549
16
570
7
386
20
548
41
563
58
336
103
483
67
436
30
425
40
628
7
589
5
576
12
466
26
570
15
445
70
461
26
407
47
547
20
605
6
376
76
580
9
544
27
569
21
418
42
559
8
348
85
385
6
380
1
597
5
573
6
471
28
345
91
569
5
342
87
337
102
589
9
476
27
401
96
513
47
579
49
582
8
516
49
342
96
587
7
591
6
387
84
528
74
341
9
569
18
495
73
466
26
564
7
551
31
584
36
548
12
542
16
454
19
556
9
432
84
580
50
495
45
602
6
354
-5
316
109
553
10
380
79
405
94
546
36
610
7
584
7
403
47
412
97
552
12
425
93
448
68
568
6
552
13
364
10
408
97
548
14
572
24
496
74
598
8
356
70
572
23
543
18
550
14
564
6
571
16
576
8
370
72
585
8
575
13
508
77
541
45
589
7
548
28
398
96
587
9
584
9
568
20
366
67
499
74
543
44
589
8
546
25
338
-4
441
29
574
28
604
6
601
5
526
47
569
21
268
99
612
6
395
40
435
85
383
83
502
75
580
32
581
9
579
9
365
70
586
7
345
86
579
10
603
5
568
6
352
77
625
6
420
46
574
14
377
8
384
17
471
61
570
15
476
28
482
32
364
6
571
14
297
112
443
24
575
51
437
75
587
7
579
46
512
76
584
5
418
47
433
83
373
10
598
7
412
47
566
7
573
7
603
7
568
17
316
110
587
9
596
6
499
46
302
32
579
5
351
9
382
23
441
19
476
29
569
8
579
10
434
80
573
7
508
47
374
12
559
60
551
13
393
90
574
11
388
26
578
52
500
73
545
21
550
36
570
7
576
12
577
10
592
8
615
6
483
69
369
71
312
11
574
6
380
77
602
5
487
71
408
50
568
16
541
18
541
46
389
30
534
44
588
7
361
-4
544
24
341
97
470
23
351
6
430
35
321
26
581
6
304
115
500
73
590
9
608
7
582
8
466
26
596
8
580
5
360
71
384
82
530
46
391
23
585
5
549
65
579
6
442
24
546
28
582
10
573
6
303
111
576
11
576
11
567
6
579
50
444
28
390
34
573
6
497
45
492
71
553
12
458
18
443
24
574
13
330
101
597
6
573
15
619
7
584
9
582
9
572
17
435
29
556
11
577
12
575
29
587
7
594
7
387
21
375
14
428
91
540
68
445
25
576
7
521
76
612
7
583
7
586
10
587
10
597
5
313
40
332
12
517
49
571
14
617
6
616
7
383
83
548
67
580
10
583
5
593
5
613
6
481
66
483
33
580
5
373
4
453
62
580
45
432
33
486
69
570
57
570
7
586
8
546
14
304
21
545
21
577
31
619
6
504
74
429
40
544
26
579
5
430
35
449
67
430
31
594
7
484
35
503
46
312
112
452
25
463
24
557
9
590
5
430
88
548
26
449
22
454
24
587
7
568
6
612
6
260
81
590
9
329
-2
378
14
455
61
570
7
595
9
385
23
398
95
577
10
598
6
382
22
562
61
586
6
605
7
580
46
463
61
375
-2
348
81
434
82
450
17
588
7
370
68
562
6
475
30
598
8
362
70
427
42
433
28
573
7
461
23
548
37
513
75
388
84
543
17
617
7
549
27
435
32
305
33
588
7
573
14
547
12
580
7
558
7
529
73
515
78
414
92
584
10
342
86
549
31
414
94
483
33
591
5
407
49
542
69
606
5
575
5
542
18
559
62
320
112
572
6
305
113
570
7
574
11
385
16
493
75
572
12
417
96
580
35
571
22
379
14
340
9
548
16
479
31
608
5
571
13
583
7
573
13
578
11
532
72
583
38
573
54
572
13
413
48
290
114
580
8
366
8
322
25
378
16
574
51
568
16
404
44
585
8
290
110
550
11
583
9
457
62
384
13
560
9
413
92
347
82
481
71
555
10
543
40
415
91
473
25
431
85
480
65
446
24
467
19
278
112
579
11
558
9
447
69
574
6
595
7
578
48
415
92
589
7
547
32
564
8
267
97
542
25
394
36
344
8
490
73
480
30
565
58
374
73
591
7
584
8
385
11
568
7
587
5
563
9
547
40
571
18
433
28
473
29
619
6
575
13
417
93
548
12
525
73
442
74
371
15
352
9
318
112
577
7
385
28
607
6
451
62
546
12
588
7
495
41
373
70
347
79
390
27
543
16
569
14
572
14
482
66
440
19
470
27
418
45
546
66
563
8
479
29
581
5
544
67
594
8
476
65
567
57
534
71
561
9
441
22
537
71
460
22
577
30
585
5
625
7
397
39
424
89
597
6
570
16
379
3
564
9
554
65
615
7
510
77
399
41
335
12
583
5
546
24
506
74
431
88
381
8
592
7
617
7
375
16
448
65
549
13
584
46
548
23
360
-16
424
89
596
6
584
10
550
14
615
7
622
7
576
11
473
23
332
102
450
17
580
5
457
24
581
46
580
8
506
78
493
73
404
48
546
42
434
84
481
33
371
8
348
83
372
-4
312
114
565
7
493
77
581
37
569
14
620
7
449
64
576
11
280
111
502
75
583
5
510
46
396
38
563
7
560
8
577
50
599
7
511
77
274
103
576
5
549
27
575
12
624
7
492
71
561
60
545
66
537
46
461
20
576
7
370
14
540
67
596
6
574
54
614
6
433
87
589
8
562
7
261
83
522
75
519
48
316
112
553
34
499
76
485
69
571
12
354
71
607
8
592
6
347
85
481
28
369
10
346
87
578
13
516
74
577
28
443
72
606
7
410
98
398
95
490
76
303
110
437
23
393
34
603
7
373
-3
471
62
309
41
583
9
547
25
444
69
369
14
354
-5
447
67
280
111
387
28
604
7
602
6
416
96
598
7
577
7
368
10
574
7
392
90
533
46
324
106
383
5
556
10
567
5
484
72
401
44
490
40
366
8
586
7
541
44
440
78
480
29
590
7
592
9
359
-15
575
7
426
88
518
74
547
38
542
16
592
5
600
7
578
7
353
-8
420
94
524
48
569
20
520
74
572
14
617
7
382
20
547
20
341
88
293
110
550
30
620
7
439
25
563
7
492
74
602
8
397
92
570
20
336
12
369
16
496
74
531
70
589
9
575
11
600
7
372
2
485
33
578
33
460
61
377
5
595
8
466
20
585
9
550
37
559
63
392
34
572
13
338
101
583
34
578
28
536
73
597
5
584
5
369
14
544
40
587
5
416
91
549
41
373
74
591
6
431
87
614
7
549
14
416
94
620
6
293
113
473
27
586
6
581
48
570
17
425
89
369
13
520
49
485
37
316
112
547
30
568
5
527
72
442
71
388
20
465
25
579
31
545
23
522
73
518
76
398
43
444
71
551
41
582
33
392
36
392
28
455
20
572
13
580
9
415
95
597
6
483
68
542
43
496
73
561
7
390
29
593
8
530
71
569
6
566
7
406
93
569
16
475
62
329
103
424
41
612
5
595
7
380
78
590
6
600
5
534
70
392
90
459
21
572
24
444
24
340
97
393
89
435
23
435
85
386
24
441
28
540
70
526
76
571
22
543
17
330
9
354
12
491
41
545
19
546
39
318
34
330
100
571
8
474
64
454
17
570
18
437
28
503
46
312
110
576
29
360
-17
423
93
413
47
302
30
392
26
545
67
546
27
362
-16
500
76
571
24
381
18
445
27
324
108
621
7
458
61
493
72
334
12
380
5
395
40
455
18
383
18
451
63
430
86
331
107
575
13
419
94
587
9
460
21
406
95
404
96
415
97
388
88
398
40
600
7
369
72
506
46
542
16
552
66
294
110
575
27
578
12
601
6
460
60
487
39
599
7
610
5
480
30
565
7
548
11
388
22
518
77
422
94
563
7
402
47
361
68
554
12
587
6
453
62
583
34
586
6
482
29
605
7
477
32
605
7
349
79
584
9
572
6
365
9
358
8
377
75
351
-8
558
10
595
7
563
7
360
7
584
43
552
12
388
88
315
113
471
27
426
89
543
21
581
5
610
7
465
24
428
88
456
22
332
5
510
77
565
8
422
89
575
13
580
6
468
20
625
7
571
21
568
7
572
14
552
32
568
22
591
8
557
60
427
39
626
7
586
8
573
15
603
6
383
19
487
70
419
92
570
5
488
38
564
6
554
64
569
6
547
31
556
61
479
27
618
6
525
48
430
29
592
7
547
23
574
14
578
5
535
70
475
63
500
44
615
6
353
8
545
19
570
54
314
9
563
9
567
8
544
26
356
-14
561
7
388
25
482
35
390
22
549
12
261
93
350
8
495
74
592
9
545
28
320
107
282
107
486
73
338
9
519
77
388
32
272
109
452
65
431
84
407
45
363
70
586
5
544
66
304
37
614
5
578
12
524
76
581
9
569
16
574
11
597
8
491
74
574
26
483
66
589
5
506
76
408
98
360
-5
453
64
328
102
618
6
627
7
554
9
314
36
609
5
357
-16
269
108
584
6
341
-6
430
88
442
27
402
46
450
22
391
32
543
26
578
49
581
8
545
22
555
10
499
74
403
46
579
5
317
9
559
8
585
6
550
39
278
106
546
14
360
72
546
12
576
29
565
7
577
5
536
47
354
9
590
8
460
23
628
7
557
7
607
6
602
7
514
46
322
15
594
9
580
10
559
10
560
60
454
65
395
36
433
33
598
8
380
1
582
38
620
7
351
-13
545
29
403
91
510
48
549
65
545
37
436
80
374
11
617
7
369
-16
362
-15
550
33
534
73
573
6
572
13
588
8
548
33
406
95
377
5
521
74
575
11
572
13
594
6
375
74
575
14
591
7
477
25
552
11
373
9
359
-16
462
22
370
8
559
61
570
25
582
6
517
76
549
15
453
63
379
13
546
22
490
75
545
18
349
-15
414
46
582
7
579
50
572
15
568
7
572
12
544
18
437
28
384
81
490
70
551
36
600
5
544
13
358
7
329
107
349
83
356
12
591
7
358
68
545
26
310
41
524
75
586
39
545
15
412
44
610
8
556
11
387
30
586
10
557
10
352
77
358
6
331
106
452
62
354
74
366
9
438
26
269
105
589
10
507
74
596
6
541
21
382
15
485
35
550
39
583
7
391
26
615
6
438
78
388
8
379
21
482
32
621
6
619
7
563
6
543
21
544
20
460
59
603
8
348
83
508
74
574
8
398
41
574
14
390
18
579
7
484
33
362
11
616
7
589
7
551
40
611
7
586
5
560
10
566
6
394
89
478
64
557
11
611
6
591
6
580
49
569
18
389
23
549
29
273
102
549
30
547
13
443
22
585
40
510
79
330
-3
393
37
600
7
363
9
548
14
381
79
572
5
475
23
621
7
562
8
569
17
373
17
441
23
379
10
415
97
597
6
615
7
590
8
371
7
584
8
371
72
394
38
577
6
510
48
614
6
544
14
359
7
566
56
465
24
341
97
621
7
380
20
568
17
549
12
619
7
559
8
550
29
537
71
509
75
613
6
305
19
376
10
556
8
490
70
569
15
584
40
568
58
561
9
368
71
578
13
512
47
439
75
597
7
550
27
292
113
315
22
553
13
357
-17
585
10
570
15
474
24
607
6
608
6
504
77
373
13
587
6
348
77
595
7
572
12
545
28
580
8
328
108
433
86
493
77
547
16
397
41
510
77
378
10
546
24
592
9
311
110
385
29
550
12
319
108
568
6
568
20
466
26
573
27
613
7
398
41
602
7
387
27
431
84
442
30
607
7
580
31
356
13
438
77
322
3
384
21
320
110
477
68
593
7
439
31
301
115
399
43
580
10
545
27
385
22
344
92
266
106
604
6
547
22
592
7
612
6
444
71
347
84
545
67
571
15
474
65
470
62
547
12
483
33
256
80
391
33
550
32
560
61
494
76
503
78
512
75
560
10
591
7
452
24
339
94
477
65
379
20
400
91
568
5
392
91
392
21
384
15
546
34
359
10
501
78
565
8
560
59
568
16
392
87
585
40
383
23
580
36
528
49
584
7
601
8
431
31
476
30
569
15
496
77
478
67
349
-15
586
5
374
3
505
75
559
9
574
25
479
65
598
7
446
67
475
65
574
14
563
9
500
74
383
15
545
21
558
9
579
5
346
8
590
7
386
12
576
5
569
17
360
13
408
48
336
96
321
106
453
23
418
45
525
73
577
12
498
73
552
37
489
72
409
94
325
104
394
90
406
97
598
6
541
45
625
6
529
72
448
67
529
71
590
7
338
99
487
37
592
8
300
112
381
14
611
6
547
32
395
41
379
77
442
27
403
46
321
111
569
21
551
10
575
51
528
75
388
7
615
7
543
67
521
74
579
5
515
49
600
7
576
6
400
45
580
6
568
21
498
78
514
75
365
14
574
7
616
6
590
6
582
5
426
40
269
107
626
7
567
58
571
20
619
7
452
23
364
-7
575
13
357
-16
546
16
558
11
502
79
295
110
546
37
464
24
546
24
348
-7
436
81
483
34
601
8
284
109
584
9
596
5
362
13
600
5
320
9
578
5
407
92
322
20
468
26
381
79
597
6
578
6
566
58
584
7
471
27
611
7
548
11
418
90
575
5
595
6
513
79
485
34
589
8
441
77
543
21
454
63
462
59
581
11
577
6
546
25
613
5
570
19
581
47
412
95
522
73
583
5
471
62
454
63
591
5
568
58
558
9
594
8
548
29
417
91
578
31
581
34
563
7
386
26
385
20
509
76
517
77
415
94
527
73
541
67
586
7
601
7
537
71
570
15
586
10
545
39
563
8
366
-6
567
20
572
6
531
70
584
8
474
64
616
6
617
7
338
-4
379
12
543
19
543
44
450
26
535
46
547
25
383
5
612
7
571
17
598
5
523
73
582
5
549
11
481
29
578
5
571
18
554
12
342
85
543
22
562
6
482
34
569
19
585
7
357
10
295
110
535
73
561
7
589
7
562
60
488
36
580
7
614
7
543
43
353
6
464
24
540
68
588
6
577
10
387
83
559
10
533
73
588
6
608
6
468
26
612
6
424
89
594
7
569
56
479
32
584
8
317
30
485
72
582
9
475
26
585
5
562
58
393
22
546
21
462
19
548
18
568
19
621
7
621
7
528
75
525
46
335
103
400
45
546
12
479
28
502
44
591
9
612
7
489
39
588
5
545
20
345
83
548
29
598
5
426
38
544
17
571
13
504
46
253
86
585
9
574
13
574
15
381
19
264
87
507
78
514
47
485
37
528
72
549
12
599
8
516
47
400
90
582
33
569
23
418
48
577
6
544
17
290
109
381
4
576
10
301
114
430
84
535
70
391
33
582
8
387
28
368
7
366
13
562
61
569
19
547
22
408
95
601
7
572
20
623
7
385
27
501
78
345
84
362
11
569
22
585
6
570
18
508
77
373
14
589
6
576
28
566
7
584
7
580
12
579
7
576
7
563
9
475
64
588
8
581
7
546
26
434
24
307
40
509
45
389
27
589
7
575
6
323
2
421
93
509
77
581
8
547
18
430
89
548
22
399
41
589
8
581
7
431
31
574
11
572
55
571
7
397
90
568
8
384
25
591
9
574
26
546
29
579
5
497
44
550
10
473
63
484
69
482
31
440
78
380
6
566
59
399
90
376
15
548
15
379
17
601
5
597
6
509
47
452
26
623
7
425
38
543
15
551
39
393
92
452
23
580
11
360
10
583
10
582
38
387
30
397
92
562
58
574
7
480
34
611
5
401
46
435
25
490
76
528
47
549
11
408
96
544
17
463
59
303
25
601
8
445
70
604
7
432
27
509
74
566
7
587
7
599
7
562
7
578
31
406
96
334
105
383
21
389
32
568
20
571
23
436
78
440
76
428
90
570
16
423
41
559
7
550
11
547
16
528
72
585
5
393
35
408
92
481
33
579
31
477
65
602
6
547
19
548
30
463
25
601
6
578
48
404
92
573
27
580
4
548
65
404
93
484
36
545
22
623
7
377
11
396
39
441
73
487
69
584
7
585
5
584
6
540
43
544
19
545
23
576
28
586
10
390
91
494
77
602
8
543
44
443
74
580
36
546
40
539
43
438
28
545
15
389
16
625
7
574
14
609
5
586
8
614
6
423
44
552
38
597
8
351
74
558
10
589
7
379
14
575
6
581
9
406
94
569
17
584
6
596
6
572
14
444
22
573
26
419
94
319
110
497
42
459
24
586
9
542
44
571
5
532
45
569
8
603
7
546
35
400
94
570
18
572
7
536
70
405
47
581
9
553
36
552
63
592
9
604
6
399
45
586
9
546
18
584
5
548
13
451
63
450
66
473
30
602
7
260
99
436
84
571
54
348
8
580
8
602
7
381
19
515
77
578
9
539
46
505
76
474
29
620
6
419
93
513
48
399
41
578
48
552
35
397
35
572
17
491
39
339
96
395
94
585
7
508
47
460
25
370
6
375
15
455
62
578
8
545
18
585
9
624
7
604
8
442
24
444
71
402
96
528
74
616
8
604
6
597
7
585
44
547
16
560
59
573
27
539
42
559
63
553
12
600
7
404
97
459
59
616
6
488
36
495
76
582
8
577
8
588
9
579
10
442
75
565
9
587
7
585
6
485
37
444
72
610
7
590
7
585
5
584
40
396
42
337
11
581
9
321
12
394
35
463
59
407
97
579
49
354
-14
383
79
571
18
395
40
598
8
383
23
560
60
388
32
608
7
343
93
571
19
427
91
569
6
579
7
418
47
398
44
547
18
318
108
602
7
377
17
553
11
326
103
383
22
383
8
562
7
580
33
529
72
591
6
330
103
448
26
392
29
412
45
542
71
374
10
436
33
554
64
400
45
572
18
547
66
381
24
541
19
603
5
550
37
318
15
255
94
382
12
609
5
439
79
549
10
449
20
313
109
587
5
437
23
572
6
462
60
507
79
598
7
543
20
423
88
339
94
473
23
575
12
580
10
389
86
554
12
569
16
483
69
621
7
429
90
570
20
609
7
581
43
330
0
395
90
468
22
398
42
309
114
328
12
350
9
427
42
601
7
373
72
460
62
407
91
622
7
568
15
320
107
605
8
568
6
460
60
607
6
501
45
554
10
590
8
618
7
388
17
586
9
587
5
506
77
433
36
425
39
404
96
560
9
328
6
394
93
563
8
339
90
344
92
402
97
577
10
579
7
562
7
573
14
548
24
434
80
412
48
514
77
529
49
569
17
542
45
374
3
552
36
577
29
421
92
594
5
613
6
606
7
390
87
575
29
587
9
379
15
398
90
597
7
582
7
547
31
439
76
510
78
418
47
581
34
543
69
558
10
560
60
548
19
515
48
396
91
331
14
612
7
340
98
474
30
610
7
486
36
349
83
572
7
589
8
524
74
568
19
332
101
573
25
454
17
324
15
533
72
305
38
547
22
625
7
360
-14
377
14
330
6
568
58
548
27
548
17
552
36
408
93
601
8
547
16
358
11
548
27
316
110
560
9
569
15
531
49
562
59
596
5
310
17
498
73
570
7
343
2
364
10
530
72
364
-17
568
54
606
6
551
10
474
29
624
7
421
92
378
2
607
8
460
17
549
14
457
23
571
14
417
92
418
94
570
20
428
86
553
11
453
22
624
7
257
80
528
73
436
82
471
27
554
11
378
14
417
97
585
44
597
6
578
12
590
7
455
61
577
7
380
77
483
34
337
95
425
37
573
6
422
95
339
97
576
5
468
24
572
25
293
110
516
48
573
15
583
8
405
46
614
6
582
43
497
44
593
7
369
72
591
8
481
29
571
25
582
48
465
26
553
36
567
6
571
7
351
13
547
22
297
110
385
5
569
21
362
-8
523
73
552
63
411
92
594
7
471
63
560
59
600
7
306
20
504
46
618
6
303
112
389
25
610
7
481
65
583
10
553
63
602
8
435
25
584
43
355
-5
578
33
358
9
329
12
468
27
504
76
551
30
491
73
609
7
378
73
570
5
577
11
616
7
397
90
386
25
601
7
383
4
404
47
574
15
395
92
586
8
355
70
536
47
362
11
505
45
393
91
588
6
578
5
569
15
567
6
522
47
551
30
422
40
519
49
314
110
549
25
512
48
470
28
364
10
488
35
590
7
465
25
425
92
561
8
568
20
352
8
574
7
368
12
379
20
547
24
450
65
575
52
498
43
587
4
508
47
481
68
254
83
391
89
353
8
541
44
544
19
499
75
368
11
540
69
516
77
459
62
556
9
593
6
582
38
509
77
403
97
369
72
365
10
384
84
581
8
620
7
517
73
440
77
580
31
325
110
335
2
579
49
545
68
303
115
542
24
607
6
584
44
599
6
348
-13
605
8
354
74
600
7
331
13
424
89
612
7
333
-5
378
3
451
25
385
29
391
34
574
6
446
24
302
115
576
11
628
7
531
74
395
32
452
64
396
94
492
71
576
12
385
25
526
74
579
11
512
77
550
33
484
70
387
28
377
75
534
45
494
73
604
5
309
18
411
96
411
46
336
-7
362
-3
565
59
571
6
583
5
334
98
577
11
511
74
457
20
576
29
349
82
578
7
569
8
373
10
543
22
409
47
575
5
325
110
268
95
600
8
579
10
415
97
548
32
270
99
614
7
557
61
491
40
393
90
374
74
474
64
359
5
594
8
620
7
385
28
317
110
592
9
572
15
487
69
600
6
469
61
573
12
431
87
609
5
406
43
378
18
442
23
508
75
561
62
420
95
303
111
608
6
461
19
579
11
528
48
511
74
375
15
344
88
353
-7
628
7
546
12
597
8
587
6
401
43
428
92
382
26
381
18
580
6
388
33
440
79
576
12
612
6
573
26
558
7
485
35
594
6
443
70
587
6
552
9
382
13
604
7
332
98
587
8
410
96
416
91
544
19
584
7
365
72
584
10
390
34
588
7
372
-4
391
27
594
5
515
74
376
14
433
32
308
114
569
8
586
5
432
36
522
76
529
74
362
-16
578
12
424
43
585
4
377
13
355
12
541
67
408
47
421
90
605
7
370
72
549
41
331
-3
543
17
399
38
617
6
422
91
601
5
537
45
601
8
589
5
316
7
300
110
417
47
373
73
576
10
496
44
602
7
486
38
351
7
588
6
485
37
581
33
612
7
603
8
558
9
489
71
486
35
328
109
409
95
393
32
601
7
414
92
522
77
381
2
588
6
549
29
578
10
599
8
343
91
605
7
409
94
409
94
472
23
523
46
473
24
590
9
587
9
554
62
554
11
336
95
389
23
591
7
573
8
320
30
577
13
577
6
429
85
509
79
474
27
608
5
594
5
504
77
476
30
496
77
492
76
352
13
389
89
542
46
500
45
578
7
575
14
547
41
584
6
564
6
319
11
532
46
469
60
580
5
573
14
438
80
596
7
529
72
416
43
593
8
590
5
597
7
568
7
258
82
339
101
578
10
575
51
420
45
362
7
508
74
393
21
344
10
401
43
553
12
367
8
548
43
591
8
589
7
452
17
590
5
547
17
508
46
614
6
387
21
535
70
583
5
369
9
568
15
516
74
493
77
572
13
604
7
596
5
594
8
533
71
357
6
578
12
425
87
292
114
553
10
388
18
587
9
591
6
497
78
567
17
315
113
352
9
588
7
581
10
597
7
360
-7
586
10
616
6
547
15
587
5
561
61
568
16
318
111
609
6
609
7
478
30
586
40
316
8
572
6
588
9
471
24
544
20
575
27
433
85
581
10
562
6
499
47
376
77
518
49
316
108
324
104
602
7
546
43
582
7
624
7
569
20
443
72
547
67
459
24
531
71
585
41
608
5
388
84
364
14
343
-4
304
38
375
16
570
21
470
27
521
48
310
41
550
15
384
25
414
49
578
7
518
76
500
47
595
6
492
40
487
39
572
25
348
-8
554
62
505
75
506
75
307
19
547
37
605
7
493
77
570
14
568
16
522
47
545
32
595
5
412
96
455
21
345
-11
352
-6
396
40
567
56
391
16
475
28
472
27
530
49
579
10
445
69
253
82
383
12
604
7
557
11
605
8
368
9
386
10
595
7
580
5
547
27
340
99
561
9
590
9
463
62
543
18
381
4
601
8
526
75
548
39
415
47
394
27
461
21
580
10
605
7
577
6
598
7
580
10
530
48
546
18
426
93
438
32
383
7
606
6
572
24
394
92
364
12
581
7
388
31
450
24
319
35
581
9
574
5
495
42
407
47
566
8
432
36
371
11
367
68
387
86
577
6
548
43
539
44
330
103
572
5
561
7
485
38
487
37
391
34
540
70
332
102
319
110
550
66
550
33
503
76
552
65
413
93
450
22
477
26
584
40
619
7
579
9
570
14
587
6
572
7
514
75
434
35
332
105
330
104
498
77
437
81
560
9
570
6
463
59
329
16
321
27
620
7
549
38
580
6
571
6
512
47
543
15
578
11
450
26
575
28
521
76
624
7
460
21
592
7
596
8
454
26
512
47
570
21
493
43
442
73
313
17
547
12
586
9
454
20
518
74
578
12
569
6
297
115
595
8
543
43
573
7
432
83
397
95
493
75
315
8
595
5
431
85
371
73
580
12
390
19
578
11
570
16
583
8
346
8
369
11
350
7
586
6
365
70
470
24
584
45
366
6
471
21
571
19
607
6
582
10
609
5
597
6
321
13
490
39
341
8
562
7
548
38
604
7
597
8
549
28
609
6
372
69
564
9
574
54
341
3
593
5
335
102
387
9
517
48
549
39
398
92
512
46
408
92
603
6
524
73
377
9
331
14
415
44
355
6
589
8
581
9
399
45
441
26
605
7
569
7
370
17
512
74
585
7
574
12
546
13
616
7
628
7
588
7
577
12
588
8
506
45
490
73
560
59
549
38
510
48
318
13
494
74
257
90
327
5
468
63
338
3
591
8
558
10
408
97
494
72
357
7
374
74
571
6
541
18
456
62
544
43
571
13
453
63
501
77
512
74
606
5
613
6
612
7
579
30
599
6
563
6
420
93
514
74
499
74
566
56
595
8
376
12
546
33
553
8
406
49
533
46
369
68
434
34
446
66
559
61
590
9
548
35
490
71
514
49
518
74
611
5
395
33
374
1
597
5
579
7
578
8
333
99
546
20
583
7
560
8
570
18
386
25
576
5
398
39
614
6
563
7
580
10
291
109
562
7
586
9
403
44
486
71
439
28
571
7
581
9
380
15
574
28
548
30
577
11
564
6
569
17
552
10
593
9
572
15
544
15
595
6
349
79
552
13
581
35
547
36
389
32
548
14
359
13
401
92
598
5
584
8
588
4
569
7
596
6
581
44
614
7
389
25
557
9
419
94
546
26
544
14
294
113
478
64
616
6
580
48
585
10
502
74
598
8
367
12
418
94
383
22
569
19
498
45
474
22
325
12
393
35
578
8
438
26
552
12
418
49
591
8
400
39
489
39
374
17
586
9
572
56
442
70
320
109
593
7
388
12
569
14
605
6
552
12
490
72
354
9
561
7
499
44
591
9
589
6
380
4
615
6
436
31
570
54
598
6
579
10
424
39
612
6
550
33
320
34
330
14
318
109
387
11
498
74
611
7
598
7
580
37
514
75
460
20
616
7
389
5
680
14
515
13
651
26
672
18
680
41
610
44
425
6
701
17
660
17
659
17
603
87
439
-8
669
14
497
69
682
16
532
12
659
68
445
25
488
74
549
70
670
18
699
16
676
21
671
37
429
74
641
72
659
13
673
14
557
54
500
64
682
22
697
15
686
34
707
17
646
24
599
87
435
12
712
17
559
23
472
34
554
22
499
65
698
16
662
15
721
51
594
36
442
8
674
41
676
29
624
71
470
93
446
18
628
68
556
54
711
17
678
31
680
19
465
95
403
74
653
18
676
75
677
22
444
18
501
15
515
9
645
81
700
70
527
14
504
61
677
21
717
49
671
14
444
15
389
2
529
11
654
22
510
58
688
46
654
18
705
18
669
68
683
75
439
1
491
23
454
88
498
67
665
17
725
57
680
74
489
21
674
19
677
13
687
15
447
33
685
17
669
20
578
89
709
45
590
88
592
87
476
35
712
45
641
71
653
24
672
15
556
23
645
26
555
63
602
39
549
82
674
76
659
18
379
105
653
26
632
70
524
16
425
7
518
13
331
110
443
26
649
18
673
40
663
16
671
24
556
55
542
16
684
45
575
30
678
42
683
18
587
88
711
44
459
42
477
34
481
30
697
16
664
13
677
13
661
17
722
52
691
18
673
39
540
51
665
15
454
95
591
88
609
86
643
20
682
29
588
34
576
88
692
58
717
64
649
18
646
25
524
12
711
18
557
85
442
27
698
40
686
61
645
70
401
-1
588
87
548
74
569
86
723
57
648
23
676
40
429
8
517
12
603
87
604
87
653
27
676
27
622
68
621
59
602
40
445
33
594
88
685
19
644
23
691
51
439
83
555
84
692
57
677
25
658
31
638
82
658
19
692
48
471
94
439
16
442
89
474
91
560
62
687
16
458
91
673
15
689
15
540
21
667
14
674
22
567
87
704
43
682
22
675
15
593
87
494
11
675
16
480
19
554
82
441
26
490
13
524
13
660
32
577
30
675
23
545
52
484
20
646
18
674
17
622
69
637
71
723
60
646
24
648
70
533
19
552
72
490
11
676
19
688
73
650
22
700
16
575
88
651
27
718
48
491
73
530
13
664
68
555
80
474
37
675
18
487
21
683
17
423
5
550
52
649
69
676
14
678
20
667
68
653
70
585
33
676
17
384
-5
693
14
447
16
545
20
558
23
653
14
616
45
647
71
521
12
577
87
680
42
625
84
652
18
660
78
487
25
398
-11
446
34
680
75
595
88
672
76
704
42
441
4
662
19
590
89
687
19
659
18
581
33
672
21
586
32
532
12
555
82
472
38
507
13
690
61
676
17
713
47
434
0
524
13
496
72
577
89
702
15
522
53
653
31
652
70
374
13
523
13
673
15
672
13
655
16
558
24
579
88
676
26
518
10
384
-5
484
22
687
20
438
16
724
54
560
56
433
79
675
24
677
16
721
61
657
18
681
17
433
77
671
22
711
46
650
80
573
30
651
29
439
18
587
87
669
18
579
89
558
86
685
19
538
18
649
20
485
25
680
29
618
64
447
37
678
26
689
19
576
87
662
35
693
49
374
12
647
71
725
54
498
67
516
17
687
74
696
50
708
44
593
37
669
67
586
88
692
17
674
23
625
71
685
47
654
70
399
-9
638
71
404
73
698
70
671
14
683
62
562
88
422
1
623
67
715
18
503
61
691
19
649
21
551
77
436
-1
480
89
677
24
551
70
517
15
657
19
648
16
694
15
663
18
554
68
659
17
640
70
658
14
502
10
709
16
554
55
531
53
667
18
683
17
363
31
673
24
550
81
652
27
645
70
487
21
707
17
682
64
496
17
386
6
423
-7
459
96
438
0
564
86
668
14
670
40
652
30
696
51
714
47
490
19
444
90
692
15
602
86
716
48
628
57
698
17
416
-2
661
14
648
22
668
17
477
34
669
15
600
38
697
15
555
23
691
14
401
74
552
81
689
59
716
48
680
17
671
15
664
14
670
19
644
24
553
54
584
88
681
13
646
24
549
74
551
83
520
16
385
6
658
30
446
19
689
15
692
16
481
83
663
18
553
86
619
86
430
9
627
66
493
73
582
32
696
52
451
94
438
-10
721
52
665
66
625
71
674
41
439
1
499
17
554
85
584
89
575
87
491
74
701
17
608
87
688
14
707
17
613
85
645
18
682
31
648
70
648
20
650
24
449
28
484
86
655
18
678
24
687
46
671
17
725
56
549
76
572
88
663
13
481
88
694
52
517
54
655
15
450
38
474
37
676
18
679
21
672
16
648
81
434
-12
587
32
620
61
644
21
403
72
534
51
625
70
711
17
551
51
692
48
482
21
618
85
670
21
679
19
310
98
668
18
465
90
559
61
646
17
617
46
716
48
684
15
676
27
682
16
719
49
447
88
601
40
662
16
548
83
700
16
585
88
646
69
452
40
546
51
682
17
675
18
650
26
671
13
648
18
689
16
675
29
469
94
495
70
620
68
660
14
646
70
500
19
474
31
714
46
443
12
657
15
685
34
646
17
558
86
699
17
677
19
556
52
537
17
559
62
671
13
670
67
512
58
641
81
664
15
703
18
707
16
661
17
452
94
483
22
551
55
676
20
706
16
674
16
559
88
550
68
726
56
655
30
512
12
679
17
694
48
681
32
690
72
551
23
511
59
501
13
700
41
680
74
421
5
479
34
654
30
654
19
680
13
572
86
684
14
551
73
667
13
625
71
623
61
664
18
676
19
521
14
651
27
566
86
678
20
470
88
508
59
396
84
551
81
664
16
697
15
655
16
594
36
370
17
691
72
498
19
581
88
515
8
513
15
441
-8
578
31
654
80
513
13
393
89
654
18
526
14
494
20
672
40
456
94
517
13
674
13
690
48
576
86
606
87
695
17
652
18
686
14
670
19
452
39
510
16
533
18
514
17
443
7
655
31
555
21
666
66
668
13
445
29
451
35
644
23
690
19
560
86
668
18
691
72
660
69
671
19
571
28
638
82
692
15
419
68
593
35
585
87
653
17
677
29
474
33
692
60
687
19
580
87
671
21
693
15
683
31
627
70
552
77
529
12
694
39
679
24
678
16
574
29
505
8
631
71
675
21
452
42
528
14
686
16
649
71
676
24
458
39
656
79
665
18
518
10
614
86
566
89
457
93
446
15
514
10
679
16
663
18
452
93
449
91
475
31
671
19
661
33
323
108
665
36
463
40
577
88
448
28
691
59
570
88
681
75
669
39
709
17
666
14
475
32
687
19
722
56
444
27
550
74
691
15
650
24
546
53
618
85
701
17
668
19
655
17
614
85
623
65
619
48
649
20
599
87
593
35
712
18
671
76
654
17
671
20
654
28
477
29
438
18
593
87
684
32
684
14
445
30
678
76
716
63
575
29
699
17
679
64
678
22
682
30
659
16
694
18
675
27
674
14
486
86
655
14
442
88
687
46
680
30
482
24
639
71
652
29
689
15
656
18
711
18
644
19
442
30
656
18
678
65
708
43
405
-11
592
87
663
16
583
34
622
69
667
77
692
72
721
62
678
28
596
88
716
63
661
14
395
1
612
86
428
-13
604
86
671
40
705
42
447
15
446
25
619
66
724
60
645
69
657
19
391
93
690
47
622
68
680
41
648
23
593
36
384
104
682
17
713
18
442
28
474
94
647
27
670
18
688
19
669
17
718
64
392
90
463
93
575
30
694
15
536
20
672
19
674
23
561
84
593
36
485
26
428
73
655
14
464
43
674
22
676
19
525
15
657
16
633
70
695
52
714
65
711
45
698
15
682
74
704
16
561
85
654
17
623
66
685
16
619
69
689
14
492
12
648
23
596
87
701
18
595
88
363
30
506
13
674
15
568
29
644
70
431
77
468
38
356
112
554
63
555
86
679
22
659
15
667
78
445
15
670
15
699
39
627
84
680
43
685
45
515
16
396
84
532
19
722
54
699
15
670
38
647
25
691
17
649
80
672
22
683
32
656
31
640
70
668
17
696
17
406
2
688
15
330
110
442
88
515
16
627
58
689
72
628
84
695
16
622
84
677
27
658
13
679
30
419
4
554
80
650
22
439
2
603
88
556
82
666
16
703
41
655
29
627
83
439
21
676
29
546
51
680
14
457
43
627
70
694
55
457
92
565
88
479
32
678
14
668
15
678
20
685
14
558
21
442
27
552
23
681
43
620
62
603
87
550
74
457
89
677
23
701
17
618
85
407
-5
437
81
719
50
552
83
460
42
698
16
686
20
663
79
312
100
623
50
548
52
586
87
698
17
454
95
405
-2
548
51
569
89
719
48
670
18
647
19
540
52
452
89
408
-13
624
64
684
18
450
88
655
28
662
18
543
51
689
60
675
18
623
68
722
56
396
87
683
14
671
20
550
23
553
79
406
72
548
71
653
17
448
25
630
69
592
88
663
15
650
18
649
81
432
80
469
93
557
60
671
24
675
42
595
36
441
27
723
59
689
35
551
79
582
88
561
26
674
16
663
18
680
22
723
51
622
84
695
16
707
18
453
39
678
28
466
96
675
25
554
66
661
14
670
22
479
88
675
15
700
15
555
58
374
110
498
68
577
87
553
71
677
24
553
72
678
13
687
34
689
19
621
64
649
21
677
25
681
23
700
70
441
23
568
86
597
88
551
74
481
89
436
18
557
25
401
76
647
18
625
59
638
82
440
81
664
13
683
33
445
25
447
86
686
14
675
14
455
43
660
35
640
82
396
-2
561
87
397
-9
724
54
678
14
696
17
713
66
439
21
698
40
576
88
578
87
676
24
549
73
485
23
578
88
324
108
675
20
464
88
447
86
406
0
636
70
545
52
511
14
693
57
622
48
612
87
689
18
568
86
674
15
507
13
566
89
673
24
636
83
483
87
675
20
447
36
633
82
451
91
677
31
527
53
541
19
647
24
566
26
668
15
686
17
482
18
616
86
494
16
701
70
668
18
626
83
712
17
510
9
661
34
456
94
557
84
651
18
626
61
651
28
681
23
676
21
527
12
554
83
624
60
572
29
654
27
424
6
676
30
700
15
696
17
473
40
440
87
676
21
653
23
648
26
395
4
666
14
435
21
563
87
650
80
667
38
622
84
672
20
662
14
700
15
672
16
672
22
560
23
649
16
451
34
534
52
465
36
711
45
646
69
700
18
507
14
706
17
623
85
666
15
545
20
652
16
684
15
645
23
663
15
475
27
706
17
678
15
422
-14
698
16
444
26
618
66
579
33
451
93
488
18
653
19
553
72
481
85
576
89
391
89
493
76
569
86
460
96
674
26
530
51
558
22
719
49
479
25
603
39
591
88
631
69
429
9
560
59
388
-7
619
45
674
22
675
21
684
20
657
14
660
18
587
89
659
32
717
49
499
15
630
69
667
67
655
30
428
10
709
17
549
77
492
23
654
21
638
83
536
19
441
88
681
30
439
86
442
28
655
17
680
19
557
64
693
15
679
19
649
69
506
18
645
19
671
23
674
18
702
15
653
29
485
14
662
67
697
17
493
21
437
13
549
74
656
20
552
52
678
28
694
14
690
18
705
16
719
62
683
14
483
79
672
15
702
18
587
88
677
31
671
22
618
67
725
52
593
36
695
15
686
18
659
16
648
69
679
28
401
74
679
42
504
62
667
14
680
15
481
27
672
26
639
70
705
68
661
18
672
65
713
66
703
68
648
70
655
69
427
7
623
49
437
84
433
-13
398
1
699
40
654
27
604
86
407
-2
725
53
596
86
693
60
717
48
621
69
651
16
442
29
626
56
674
17
503
11
579
88
722
59
678
19
431
-12
632
69
666
14
549
69
677
18
653
15
613
45
496
18
664
15
661
13
679
27
697
18
463
94
506
12
481
90
640
82
627
83
669
19
550
80
439
16
563
85
655
20
589
89
666
18
500
10
688
16
674
18
683
15
565
85
555
84
435
16
681
14
717
65
707
18
674
39
538
19
673
22
483
89
649
70
663
67
416
67
699
41
678
23
553
84
672
19
418
69
560
84
676
21
557
59
514
15
557
58
658
17
606
87
499
12
550
76
663
34
606
40
650
15
440
18
530
51
395
88
695
14
569
88
642
71
624
54
694
54
713
65
495
10
547
79
449
29
672
18
441
29
623
66
533
16
446
92
546
78
389
97
691
15
547
51
555
87
722
59
679
14
479
32
548
74
521
53
692
16
449
33
680
18
670
15
452
33
639
70
654
22
562
86
669
16
656
32
585
34
688
14
683
31
587
88
687
45
712
67
559
25
707
16
623
70
704
17
591
34
563
87
670
15
541
16
391
95
492
77
404
73
651
21
669
13
626
71
447
21
706
18
691
17
396
-4
459
41
367
6
705
68
439
4
576
89
685
33
620
69
597
88
554
78
445
6
581
87
650
18
673
22
665
13
542
15
466
88
672
65
524
10
678
13
679
13
670
14
493
71
704
17
701
40
692
58
682
75
672
20
497
14
682
13
649
15
685
14
579
30
395
-3
679
13
478
35
549
23
655
28
620
85
693
56
548
53
669
20
692
36
447
13
651
27
490
78
647
16
429
11
709
68
565
88
448
13
628
72
694
17
690
15
653
21
660
34
666
16
535
15
723
57
613
45
473
36
702
41
562
86
543
21
423
1
707
18
689
58
691
60
604
87
515
55
715
65
650
27
693
55
511
56
655
28
552
77
697
17
566
28
653
17
616
45
684
45
670
13
670
76
679
28
563
86
584
89
669
14
549
81
663
14
665
18
650
69
613
86
567
28
444
88
689
61
627
66
678
23
592
88
405
73
580
89
657
80
431
16
436
-2
627
84
683
17
686
18
684
19
603
39
602
87
681
21
530
17
655
20
616
45
574
89
467
96
646
69
538
20
686
32
538
51
538
21
628
53
640
82
692
72
692
15
576
89
445
32
678
15
507
11
466
92
646
18
496
68
654
17
707
18
690
19
527
15
473
37
657
13
516
17
659
79
532
14
711
66
649
27
659
16
543
50
543
20
389
2
626
84
675
14
595
88
666
13
634
70
606
87
388
100
558
86
692
18
702
18
480
23
671
19
675
26
601
37
672
65
655
70
693
58
711
67
694
17
432
11
649
24
685
45
619
61
674
20
586
88
623
85
631
71
668
12
690
46
673
28
660
17
623
71
553
52
680
32
670
77
688
19
388
94
656
14
550
71
550
51
653
18
306
88
649
15
718
49
405
72
440
5
553
76
432
-2
551
84
438
1
554
80
507
9
453
34
651
16
692
16
656
17
689
18
476
29
697
18
674
13
553
76
436
2
721
50
670
14
494
72
444
31
455
40
561
85
652
23
470
93
663
13
453
40
673
16
478
33
684
43
652
14
658
18
564
87
314
106
688
61
657
30
654
69
644
20
704
16
672
14
690
16
628
83
673
65
544
20
679
13
681
19
366
21
552
72
531
15
673
27
673
15
578
87
486
82
679
30
408
-12
561
85
551
19
685
18
721
61
682
13
664
16
678
15
700
15
671
21
588
34
550
72
394
87
643
21
301
82
667
16
666
14
597
87
663
35
541
51
464
93
700
41
674
39
631
83
653
23
563
88
629
70
653
21
677
27
681
13
617
66
695
53
631
84
566
26
671
15
676
18
680
29
702
17
674
66
430
-10
683
15
680
15
685
20
652
21
592
87
436
82
697
39
363
111
592
87
554
57
686
17
703
17
490
17
570
89
656
19
458
45
527
16
656
19
484
30
681
19
536
51
371
3
563
88
547
82
445
15
695
57
692
16
676
18
658
19
714
66
645
71
439
86
383
-5
625
71
363
25
655
70
551
77
685
17
675
23
668
77
674
14
591
87
696
16
527
54
703
18
446
17
663
15
603
39
672
21
696
17
646
70
508
58
693
53
658
15
653
25
413
-14
693
58
674
19
423
70
705
17
649
69
479
25
686
34
649
20
707
18
667
14
698
18
470
93
469
94
571
86
712
45
514
57
671
23
393
94
696
58
676
18
519
14
557
61
439
85
674
22
676
41
399
79
676
25
424
7
622
69
689
14
589
87
619
46
657
30
661
17
494
70
507
16
655
15
623
69
686
18
678
31
681
18
457
40
603
87
651
14
716
48
656
15
704
16
445
33
652
16
673
18
492
17
693
18
682
18
689
18
444
27
451
39
410
-13
657
68
685
45
667
14
649
15
552
80
477
89
677
28
657
16
553
52
649
27
550
22
588
34
677
22
611
85
618
86
684
16
687
15
368
113
668
14
445
18
679
22
702
15
696
19
626
54
673
15
465
40
673
21
559
63
686
19
593
37
478
87
681
17
525
15
675
29
669
77
711
18
448
33
674
76
418
69
625
68
665
13
444
89
303
82
557
62
679
22
478
87
493
22
566
27
623
67
502
63
693
72
651
15
554
23
682
18
514
56
651
26
447
92
694
49
473
40
488
18
670
18
412
68
488
21
675
26
560
23
419
5
524
13
494
69
684
17
687
19
553
72
665
67
670
67
553
86
615
85
446
34
555
85
694
18
626
58
686
20
662
18
561
86
673
15
473
91
682
18
667
67
526
13
620
62
373
2
626
61
702
41
650
29
664
35
488
19
722
57
656
20
501
13
578
30
666
67
652
26
684
19
669
17
387
97
692
72
700
40
535
15
689
46
448
15
479
26
627
71
377
1
559
26
428
74
714
64
706
68
622
85
452
92
661
16
718
64
520
9
394
85
504
9
685
15
680
30
551
54
682
21
557
67
568
88
502
64
559
26
681
17
572
87
425
7
655
20
623
62
554
82
549
71
447
33
693
15
616
45
671
18
526
18
549
80
633
69
551
70
599
87
675
23
680
16
622
52
649
27
679
16
698
15
502
10
514
17
680
18
651
15
400
-9
679
23
670
18
695
15
661
79
446
27
453
39
646
69
691
14
541
21
676
66
681
13
469
42
670
19
549
21
560
57
552
55
565
24
656
31
660
17
436
-2
607
86
671
13
591
36
625
84
559
26
495
16
447
92
648
18
685
33
679
31
690
59
585
88
417
3
668
19
674
23
710
68
416
-14
698
15
438
84
679
29
556
67
534
14
552
20
715
17
678
22
692
17
680
16
516
11
705
17
683
43
705
17
673
13
649
22
673
16
613
45
532
19
616
86
454
43
656
18
673
39
554
83
528
16
491
14
703
18
395
-2
499
11
625
64
485
83
447
37
669
18
701
41
640
82
508
11
688
15
592
88
569
86
539
51
655
18
692
49
686
15
680
25
684
15
652
16
444
17
615
86
551
75
549
80
414
67
526
15
674
28
669
14
692
48
670
13
684
45
551
52
682
30
695
71
683
43
580
88
467
93
622
57
655
17
398
-3
653
25
657
18
689
18
627
70
649
18
692
17
672
13
410
-12
719
51
444
7
620
69
675
17
654
25
680
41
407
-7
657
13
528
16
689
18
538
20
533
13
492
21
512
56
652
22
697
38
648
20
434
-9
677
30
649
25
454
42
549
74
569
29
575
87
484
85
615
85
645
20
526
15
674
13
701
17
547
80
696
15
395
4
450
31
671
14
385
98
699
39
719
51
542
51
398
-9
432
-2
437
-9
637
69
672
26
522
15
692
56
676
40
686
47
550
52
597
38
666
36
677
18
650
18
674
25
473
34
400
75
685
34
558
84
628
70
580
88
597
36
448
28
552
69
521
15
448
28
682
15
557
22
683
21
400
0
483
87
623
85
630
72
713
47
640
70
663
68
574
87
675
41
681
23
654
29
700
41
423
-14
694
18
390
1
586
89
627
59
420
69
406
3
653
79
673
23
656
18
483
89
686
16
401
78
670
16
499
67
626
67
695
15
466
94
640
81
659
17
527
53
424
-13
554
82
676
22
655
21
389
5
687
16
614
45
652
14
669
15
413
68
679
27
407
-12
551
75
437
24
707
18
382
-4
693
60
693
15
445
85
494
19
694
15
623
60
489
82
616
46
442
89
628
68
560
56
669
16
460
94
680
14
546
22
690
19
474
91
620
46
650
15
699
17
558
85
420
-1
705
43
693
37
635
83
553
84
625
84
646
22
589
89
445
18
489
23
399
0
674
41
676
24
624
63
518
54
516
14
673
38
628
53
512
16
503
62
693
58
668
77
559
24
619
47
549
68
625
64
555
83
687
16
626
51
692
53
698
39
668
17
630
71
408
-12
417
-14
660
35
678
65
622
67
478
34
593
87
651
17
469
94
405
-10
702
18
686
17
673
18
484
87
719
50
679
17
683
33
718
47
561
85
664
18
551
20
677
19
550
85
551
69
418
-8
558
25
540
51
679
20
620
69
544
19
563
86
655
20
446
90
655
21
523
12
469
35
539
19
528
11
400
2
685
15
625
57
536
16
473
36
479
33
658
19
496
17
626
71
700
70
723
52
678
26
671
24
551
82
643
82
680
20
472
33
585
33
600
39
713
46
670
19
553
25
678
18
649
16
692
36
684
20
697
57
580
88
444
24
708
17
687
14
662
14
565
89
661
32
680
13
685
62
658
17
556
65
587
88
683
15
665
35
685
34
585
89
443
5
672
24
516
57
677
21
446
11
473
90
708
43
721
52
657
19
595
88
315
102
689
15
719
61
676
28
667
38
355
112
648
18
553
69
650
19
649
17
433
-4
605
88
538
52
474
85
706
17
509
13
689
48
443
16
663
17
438
20
676
22
691
48
594
87
459
94
644
23
533
19
715
64
660
16
682
20
418
-13
457
89
680
15
630
84
306
97
675
16
655
18
664
16
682
13
628
70
686
15
675
27
660
17
691
15
470
39
518
15
671
21
681
62
692
19
660
32
617
84
556
85
671
24
693
38
686
19
514
16
475
94
472
92
678
30
654
18
582
88
551
53
637
82
501
17
701
17
681
20
690
17
580
89
594
87
683
30
651
81
727
56
686
44
648
70
551
80
554
67
673
15
675
65
504
60
663
18
647
26
670
22
661
13
637
83
655
33
547
74
680
21
661
69
697
17
653
29
705
68
647
17
370
109
621
62
647
27
708
16
712
66
496
71
432
13
688
35
625
62
430
8
499
17
610
43
403
75
679
31
696
16
688
19
436
78
491
19
475
91
572
28
674
14
647
26
455
90
694
55
607
41
670
15
426
7
672
21
432
12
683
20
391
95
490
20
675
27
678
41
688
72
555
55
597
88
463
95
426
9
693
17
595
88
483
87
665
66
662
16
686
18
557
53
676
14
418
-14
550
53
686
20
660
13
678
41
573
87
476
85
697
51
714
17
711
46
688
19
560
60
602
40
650
81
723
52
668
17
553
71
552
75
693
18
645
18
626
58
624
84
676
26
581
89
551
78
378
10
434
11
556
22
680
18
498
12
578
87
484
84
516
54
576
87
477
91
543
50
687
17
664
17
672
25
451
93
678
22
586
87
450
92
622
65
695
18
715
48
650
23
563
88
718
47
493
15
678
20
524
17
680
32
656
32
520
13
479
88
659
13
478
23
653
28
672
17
483
23
537
18
691
18
692
14
400
78
646
23
439
22
431
8
680
63
483
16
556
55
673
15
663
14
626
69
426
-14
518
12
672
20
618
66
678
24
676
14
535
19
488
18
451
90
692
51
647
25
557
85
543
19
654
29
663
17
711
65
621
66
687
18
436
1
374
13
655
79
618
46
640
82
698
16
517
11
657
29
699
17
634
70
567
88
673
66
613
44
710
16
695
17
703
69
619
70
725
52
693
72
478
91
687
16
558
21
609
43
604
86
699
16
648
69
665
36
681
32
625
49
676
16
546
79
631
83
445
20
551
74
656
33
319
106
696
15
449
32
555
58
552
64
690
73
670
15
659
18
600
87
547
51
507
17
431
12
673
13
654
15
586
87
652
16
565
27
657
15
672
27
620
68
400
77
486
27
480
87
391
95
458
94
619
84
694
15
655
33
614
86
691
36
656
14
685
20
686
33
672
20
659
79
593
88
675
17
621
66
713
46
706
18
669
38
618
67
458
42
672
18
655
20
529
53
464
40
702
42
647
21
573
30
665
16
713
45
562
88
515
56
683
20
723
58
508
13
356
17
663
18
426
73
675
39
666
13
689
36
651
14
687
59
666
13
553
54
664
34
654
69
556
66
724
58
310
95
501
17
376
11
415
-5
501
65
594
88
680
17
726
54
579
89
575
28
437
1
432
-9
674
26
549
70
695
39
696
55
481
87
670
22
434
77
653
79
682
18
680
13
650
70
622
65
656
69
431
78
367
110
648
15
430
-10
498
18
680
19
577
87
681
13
721
52
482
16
574
87
690
15
570
86
475
37
420
68
585
89
548
52
555
84
679
14
421
-7
673
14
470
95
557
83
607
42
589
87
718
64
669
67
520
15
448
29
495
70
510
12
694
49
651
16
579
87
575
88
679
14
677
26
623
57
621
68
413
-13
701
17
546
81
679
23
680
17
550
71
654
21
647
80
648
22
380
107
704
18
723
55
621
58
675
22
496
21
445
30
580
88
658
70
562
26
663
13
530
18
672
76
676
27
461
44
477
92
685
46
621
85
374
2
704
17
684
33
457
38
724
59
709
44
474
93
576
89
654
70
708
67
692
14
622
84
444
23
628
55
628
84
369
22
678
30
492
13
436
-2
604
40
659
18
707
43
707
44
456
93
424
-9
701
15
432
-11
556
85
706
42
407
70
710
18
553
67
553
63
684
19
495
71
445
24
366
7
723
51
551
21
690
16
666
13
692
15
651
15
698
18
667
18
649
15
647
16
692
56
689
36
534
51
707
17
695
19
683
45
676
15
723
61
532
17
685
18
713
17
725
53
698
53
689
19
547
21
655
19
666
37
651
15
482
25
666
16
668
15
593
36
562
87
681
19
635
71
601
86
681
20
679
65
493
17
699
16
684
63
677
21
464
89
610
41
703
18
418
5
622
59
654
70
662
14
514
14
515
10
662
18
453
93
399
-12
455
38
482
81
479
30
474
91
458
94
683
15
634
70
554
79
474
29
486
81
442
22
442
88
627
83
552
19
446
23
548
21
592
88
452
88
684
34
693
71
313
101
607
85
636
71
660
17
530
16
570
28
491
18
686
32
570
88
655
15
448
14
560
85
657
32
441
84
639
70
618
66
678
23
695
39
675
27
688
59
681
17
552
64
718
47
689
47
522
13
651
21
666
14
559
57
374
1
565
88
726
55
538
51
621
84
676
29
591
88
352
27
693
18
467
95
704
18
667
37
514
57
723
53
460
94
541
52
695
38
679
19
684
16
638
69
596
89
684
16
684
20
414
69
384
3
726
55
514
12
653
17
555
84
406
3
673
16
504
63
688
13
690
15
690
19
626
56
515
9
551
23
627
83
668
13
678
17
456
89
522
12
550
70
675
39
673
25
679
64
573
88
583
33
677
21
668
16
693
16
542
16
441
83
441
23
699
16
538
14
719
49
632
70
683
31
568
86
648
27
690
48
687
17
605
39
608
87
494
17
599
87
688
19
685
19
674
39
684
14
568
86
496
19
621
60
651
18
646
19
672
24
605
42
679
24
544
17
541
51
553
78
525
15
575
87
681
21
548
77
679
25
633
83
636
82
627
84
443
14
619
68
489
25
563
85
566
87
714
18
493
74
565
26
631
72
555
81
679
17
667
14
592
87
655
15
483
18
611
86
691
58
675
20
649
16
680
14
684
33
538
51
716
63
666
66
672
19
693
17
426
-5
658
17
421
0
679
18
521
13
725
59
483
89
680
23
444
21
532
17
650
28
649
26
537
50
651
21
686
45
644
24
515
8
479
92
691
60
580
87
556
87
499
16
669
13
538
52
715
66
651
71
572
88
685
16
670
13
497
19
552
80
527
13
694
16
693
38
665
35
447
92
684
14
709
43
672
39
622
84
674
27
412
69
697
53
695
15
684
63
682
18
689
19
392
2
691
18
708
17
654
31
472
87
474
86
418
3
693
37
638
69
676
17
593
87
635
69
404
-4
723
50
677
27
693
48
669
20
701
18
674
17
415
4
682
18
562
58
691
47
678
65
649
19
572
29
585
89
724
56
508
16
664
77
589
88
677
23
430
74
395
83
451
92
686
17
681
75
672
16
624
67
557
56
680
22
538
15
372
108
470
36
605
87
686
16
555
84
676
28
445
35
695
14
398
78
631
71
561
57
649
19
693
15
693
17
726
55
460
93
520
10
529
11
695
15
695
15
630
68
671
18
611
42
627
56
690
14
564
89
510
11
551
66
684
14
677
65
673
66
660
16
429
73
542
16
680
21
420
6
677
16
679
27
452
89
433
10
478
90
446
8
685
46
550
77
549
75
488
80
569
27
488
79
713
65
679
14
574
87
464
89
669
13
498
65
658
19
689
15
676
25
480
24
707
18
382
8
412
-7
655
30
680
14
395
84
692
19
486
85
705
17
676
26
683
63
633
83
672
77
684
44
439
5
634
71
472
92
686
34
512
56
682
30
557
83
678
18
691
19
669
17
686
17
454
88
718
48
682
17
655
33
553
65
655
17
684
17
676
14
500
66
537
51
486
24
555
85
463
43
635
83
549
19
480
22
385
5
709
18
550
81
689
19
436
2
634
83
464
44
667
15
662
17
538
52
534
52
678
64
647
26
670
22
514
16
655
29
600
38
492
18
503
19
676
14
651
16
581
88
673
19
679
21
686
45
694
19
724
54
573
88
688
17
389
3
552
81
434
-11
481
29
652
24
697
15
442
23
665
36
616
45
585
88
692
54
509
15
684
18
554
60
436
-11
630
83
685
32
677
29
694
15
501
64
626
55
663
34
671
20
643
21
433
-12
573
28
400
0
480
90
619
45
588
89
555
66
571
30
674
39
570
87
693
17
715
63
554
69
589
89
429
7
682
19
625
64
652
19
662
68
706
42
575
88
695
18
621
48
702
17
648
19
648
24
689
50
461
96
447
33
470
95
667
35
559
54
683
20
694
17
461
90
676
29
503
18
608
86
654
31
529
12
680
23
602
38
643
81
647
23
494
10
682
13
404
74
503
16
638
82
495
71
554
55
676
24
686
33
436
15
679
13
692
55
434
12
461
90
703
69
517
12
542
21
677
13
681
20
485
19
651
69
428
76
707
68
525
52
445
89
572
28
553
54
643
21
672
15
708
17
542
52
599
87
562
87
677
65
522
12
549
81
687
46
669
16
487
79
699
15
477
33
680
19
663
14
655
17
663
17
679
21
527
18
660
15
690
16
390
91
660
17
653
15
649
17
560
84
660
69
625
68
493
22
458
39
676
22
655
33
533
19
425
7
651
23
678
18
657
29
654
18
659
17
656
31
692
48
628
68
457
93
527
13
668
19
430
10
513
17
677
28
677
30
430
-5
497
20
507
14
518
16
703
16
654
24
653
20
527
14
568
88
680
28
473
92
697
54
499
66
711
46
672
27
670
38
512
9
652
27
557
56
480
23
560
87
439
87
593
88
444
15
667
14
671
19
705
43
648
26
481
21
674
26
683
20
647
19
479
28
590
88
695
58
627
72
678
63
692
71
688
15
620
67
637
70
613
86
493
75
622
70
479
22
582
88
437
-10
667
19
497
70
671
40
658
13
568
88
696
38
619
68
658
18
681
31
651
81
691
19
560
62
618
86
552
75
622
59
682
32
484
82
412
-11
469
93
439
21
653
30
680
21
663
18
718
48
691
17
476
86
598
38
714
65
539
18
695
53
478
90
722
50
649
19
537
52
686
14
647
26
678
17
699
18
694
18
446
37
655
17
647
22
353
115
377
106
689
35
673
17
691
18
667
38
621
51
647
18
489
14
708
44
559
56
434
-11
676
14
489
20
668
16
643
20
686
33
538
53
443
14
696
39
652
22
471
39
644
18
411
68
678
19
651
21
677
42
597
87
650
20
657
79
654
28
667
16
689
73
445
30
477
30
603
87
549
53
689
61
477
24
650
19
672
16
626
70
666
16
675
27
550
71
535
13
562
85
564
87
688
46
505
60
662
15
690
72
556
22
688
18
629
70
624
49
707
18
694
72
688
36
461
40
450
92
390
97
647
20
618
47
418
-10
648
26
704
68
517
17
436
22
662
18
557
85
441
22
554
80
462
96
397
3
487
12
672
17
483
27
689
14
673
25
677
30
707
18
571
88
624
55
671
19
618
66
625
55
666
15
552
71
532
53
650
16
683
32
549
79
522
17
460
94
619
49
663
16
588
35
667
16
438
18
547
78
611
85
681
15
549
69
614
86
679
28
420
5
499
65
449
93
553
83
690
62
515
55
692
48
621
84
446
20
522
9
462
38
441
86
647
24
637
71
688
18
676
23
552
84
702
17
673
66
677
25
684
17
649
23
673
76
433
13
370
4
514
17
570
88
553
82
701
16
626
69
449
37
641
82
494
19
673
22
627
57
676
18
668
67
703
16
649
15
644
21
699
17
541
17
668
13
495
73
510
57
439
5
444
5
549
77
506
14
680
14
573
89
676
28
672
38
611
85
520
15
677
25
671
24
654
20
528
15
384
-5
635
82
472
93
648
16
599
86
452
94
643
21
616
46
649
19
677
41
700
17
583
87
594
87
676
64
696
37
682
17
653
27
433
0
660
15
672
13
694
59
587
87
445
35
567
85
687
14
723
54
626
69
484
85
401
-10
717
62
687
18
401
77
353
22
467
43
572
87
467
87
620
61
490
15
449
25
552
55
410
-4
698
41
657
15
479
25
616
84
680
43
693
49
450
40
468
96
705
69
678
20
407
0
680
15
686
44
467
37
580
32
721
52
722
52
678
18
451
38
723
54
659
19
674
27
570
86
470
95
619
85
573
88
542
51
591
36
648
25
696
17
700
18
677
25
697
39
389
-4
698
15
494
12
574
88
425
6
602
39
630
83
674
20
444
84
681
29
676
19
323
111
652
27
687
15
645
19
678
24
687
17
672
26
468
35
506
16
689
47
473
34
662
19
669
18
623
58
444
12
582
87
613
86
658
15
521
12
717
48
618
69
463
95
690
18
678
75
551
23
553
52
679
16
656
69
661
32
627
84
542
17
472
41
596
36
492
17
451
36
415
3
666
15
551
51
655
17
718
63
672
17
619
85
494
74
683
16
673
21
510
10
672
67
548
82
492
17
677
41
441
26
717
47
669
18
444
32
655
70
652
22
671
17
502
11
691
19
561
85
668
15
674
41
333
113
469
96
505
62
682
20
678
13
692
36
704
17
685
20
706
17
354
26
653
18
649
81
479
88
659
15
363
24
489
22
660
16
658
15
496
67
694
15
679
15
511
13
660
68
628
70
684
64
663
18
684
16
696
18
679
13
546
18
548
19
586
89
561
85
672
18
377
-1
588
89
668
67
570
87
659
17
402
73
682
14
679
20
554
67
719
62
672
21
625
70
721
60
574
87
379
103
688
62
681
43
724
52
678
31
662
33
443
26
649
21
610
86
636
82
674
27
299
89
531
13
698
71
693
15
547
17
391
4
724
55
579
88
676
23
564
26
622
60
695
38
525
16
445
30
609
42
676
21
376
106
709
44
677
19
496
71
669
19
658
13
678
15
682
17
688
61
561
59
694
58
539
50
461
93
642
70
691
47
672
20
708
16
570
27
653
24
676
65
437
17
496
69
409
-13
677
13
419
-3
440
23
533
51
673
19
701
70
700
39
612
86
690
16
397
-1
689
18
618
45
678
27
707
18
680
15
408
70
607
87
564
86
499
65
631
71
610
42
553
54
550
19
576
87
667
14
702
16
489
11
651
29
446
90
402
-12
693
60
658
33
698
71
697
54
376
0
701
18
671
16
480
23
551
20
659
18
394
87
541
53
656
19
691
60
489
16
641
71
364
26
514
57
614
44
724
53
622
61
365
7
718
48
673
17
447
22
657
34
471
93
588
89
473
90
645
23
449
28
679
15
676
65
552
69
660
79
467
41
711
65
437
2
478
91
650
80
697
16
348
113
436
84
646
22
676
28
679
65
667
18
680
17
501
16
557
62
542
19
491
75
526
51
658
18
475
38
653
28
512
12
525
53
562
25
707
18
575
89
441
-8
569
86
443
25
682
18
694
18
666
13
661
78
687
35
554
79
681
18
681
21
590
87
471
91
646
81
655
79
566
85
651
20
653
25
519
54
635
83
435
-1
510
16
715
65
468
92
690
49
705
16
655
70
686
16
439
-9
486
80
559
84
603
39
685
34
474
32
485
28
718
49
442
7
695
16
399
78
527
11
437
15
451
32
554
56
430
77
555
55
638
71
391
-9
463
39
676
26
682
14
683
19
704
17
723
62
556
55
569
27
695
52
550
77
372
107
688
19
371
112
706
16
582
33
561
86
711
17
690
15
454
94
658
15
569
87
493
75
677
19
678
16
651
27
432
10
664
17
317
107
527
52
677
40
676
27
684
43
671
20
672
76
675
22
701
18
669
13
660
16
580
87
624
67
688
14
674
23
506
11
599
88
449
33
403
75
660
17
550
80
662
33
687
17
418
70
673
23
394
89
716
47
650
69
443
14
651
14
649
25
554
71
499
65
584
89
648
28
685
32
483
18
500
66
684
18
693
51
554
84
493
18
566
25
658
30
518
17
627
55
664
78
681
17
674
18
695
16
447
13
704
42
713
18
574
30
512
18
675
24
655
16
483
87
667
15
604
87
487
17
693
17
518
54
548
78
692
36
685
17
502
16
548
76
719
61
493
76
691
49
660
33
536
15
683
20
686
15
381
-4
690
15
673
25
652
14
385
102
607
87
662
18
631
83
673
14
556
21
681
20
509
11
683
14
682
31
655
70
520
16
697
40
529
19
554
66
521
53
622
70
501
19
591
88
434
79
692
47
578
89
554
22
435
15
512
10
651
20
687
46
497
13
654
24
677
41
551
69
682
14
496
68
586
88
645
81
705
16
629
55
672
21
474
87
689
57
549
19
664
14
686
47
551
79
479
30
585
35
593
87
445
31
664
66
459
88
691
36
673
20
656
28
629
84
661
16
444
17
652
25
652
27
452
94
565
87
680
18
670
14
620
65
694
54
467
42
687
59
694
49
679
20
467
88
653
29
499
66
555
23
651
70
649
21
483
24
444
25
522
17
671
38
687
45
436
21
687
35
423
1
502
11
675
15
693
17
643
71
573
87
646
19
557
22
662
17
485
14
701
17
684
17
680
23
448
36
518
17
653
26
690
16
444
27
554
54
515
17
665
15
655
31
655
14
554
64
692
57
654
17
698
16
673
24
646
24
637
83
444
5
661
13
443
27
603
86
594
86
551
81
565
87
698
18
387
2
535
17
673
26
621
49
654
19
683
14
662
36
507
15
505
10
521
14
300
83
654
28
626
63
680
16
591
87
531
51
676
24
429
76
623
59
556
25
557
24
593
88
681
31
623
53
619
85
564
85
665
13
547
78
598
87
427
-6
395
86
645
21
652
16
577
89
555
85
423
2
490
16
683
46
656
69
563
87
676
18
666
36
681
62
677
16
674
28
666
17
463
39
589
88
662
33
676
23
701
18
427
-6
714
64
608
86
511
10
382
6
583
32
626
83
625
69
671
19
507
18
677
15
556
62
389
94
667
13
685
34
661
32
561
84
445
16
666
15
673
20
509
9
529
16
668
18
485
87
589
87
300
94
488
16
656
17
668
14
699
18
587
87
654
69
558
65
527
53
723
55
659
69
379
104
438
24
670
77
679
17
654
16
470
91
401
2
646
21
691
48
694
18
684
62
621
49
617
65
676
40
512
14
659
68
699
70
625
69
677
18
468
37
679
14
461
94
670
38
685
21
451
39
679
23
481
90
555
57
687
14
452
92
469
87
692
37
588
88
677
30
678
29
500
14
556
21
662
15
365
33
555
60
698
39
443
10
516
17
575
89
411
-14
622
59
691
37
522
18
358
15
558
83
635
72
532
16
679
28
679
22
566
87
438
-8
421
5
413
67
687
19
659
13
677
28
593
88
593
37
584
89
681
20
685
20
677
26
509
12
652
17
485
86
457
42
659
33
625
65
455
94
402
2
445
8
524
54
676
30
671
17
653
21
553
53
393
92
689
46
650
16
670
16
678
18
693
55
679
20
381
0
664
36
459
95
668
77
460
95
423
-6
470
37
652
16
616
45
507
58
712
67
685
14
472
92
489
13
553
54
676
25
570
86
510
16
701
16
433
-4
548
54
698
17
514
18
651
21
438
84
667
17
441
29
558
88
671
13
660
19
688
34
606
39
553
56
669
17
475
36
623
63
652
19
486
26
509
16
450
91
674
66
648
28
441
23
723
54
613
44
377
8
683
32
546
79
549
76
530
12
655
17
395
0
659
34
449
88
438
82
371
10
389
95
462
89
680
15
672
20
658
32
572
30
691
15
645
18
626
54
625
60
535
20
523
16
404
-5
570
29
648
19
662
33
675
28
709
17
704
17
595
87
665
14
445
90
445
22
677
18
546
79
489
78
689
17
616
44
444
26
445
15
654
21
503
16
522
15
496
12
482
18
589
34
677
27
553
80
652
23
447
89
649
21
672
19
544
50
412
0
657
30
649
70
687
34
666
14
705
18
677
66
439
87
677
24
698
17
672
18
611
44
552
72
551
71
645
81
667
16
562
86
660
78
678
16
673
16
699
39
679
16
552
22
397
3
722
51
446
28
691
18
691
15
406
71
613
85
636
71
620
69
481
27
606
41
706
17
691
19
691
59
617
45
443
88
600
87
654
25
689
16
437
83
445
32
516
16
466
94
622
69
686
20
503
15
662
16
666
14
675
18
634
82
356
28
486
84
559
86
592
87
667
37
555
65
662
14
410
-6
448
35
684
45
529
17
691
17
648
23
454
93
506
16
675
21
389
95
549
51
711
66
677
28
621
60
625
84
686
63
645
19
705
16
523
9
591
36
496
9
662
16
486
87
671
24
622
85
649
80
491
76
453
39
668
13
622
84
638
72
670
76
676
41
564
87
570
27
637
71
466
94
589
88
551
19
678
25
695
57
300
87
660
68
558
64
702
18
306
92
647
16
552
71
674
17
557
82
482
87
575
88
516
55
549
80
493
74
486
85
663
35
378
-1
671
39
530
13
625
84
612
85
592
35
561
25
553
82
674
23
678
19
629
54
567
28
676
20
629
70
488
17
620
66
473
87
658
31
655
68
528
11
511
9
615
45
384
7
675
65
687
17
658
68
558
54
615
46
519
13
675
19
319
108
653
24
709
66
713
46
703
41
670
16
664
69
688
46
683
16
651
28
659
13
440
85
675
26
677
21
715
65
604
86
672
23
667
37
670
20
692
19
558
59
495
10
708
17
658
17
673
17
554
80
506
61
517
56
678
26
388
5
487
83
618
45
715
48
689
47
441
30
704
69
657
33
687
33
663
34
416
4
654
21
650
14
532
12
482
85
609
43
657
79
573
86
671
16
722
58
623
68
623
60
709
68
629
83
669
36
560
63
678
20
672
67
559
26
582
88
438
2
596
37
693
17
647
21
668
17
324
108
659
69
697
16
496
16
446
15
462
95
666
12
663
16
389
1
697
16
440
86
677
16
537
52
680
22
574
87
569
26
678
19
631
83
686
33
684
74
573
87
489
79
640
81
526
15
598
37
681
43
680
42
692
55
392
88
691
14
507
17
696
50
484
85
691
37
538
51
551
78
444
21
471
86
386
98
646
81
676
18
502
19
464
44
486
81
496
67
664
14
443
13
715
48
715
65
683
21
521
14
650
81
679
30
471
87
722
54
621
47
689
73
499
9
663
16
668
16
673
41
447
26
672
20
710
16
654
26
620
85
676
30
585
87
668
14
336
113
553
23
557
65
660
34
723
52
551
52
438
18
675
18
358
15
449
91
723
55
658
79
677
16
666
16
687
19
583
87
685
13
402
76
682
14
722
51
686
20
674
13
695
16
682
20
694
58
578
30
675
65
681
31
558
83
659
69
708
44
675
18
469
95
460
40
472
86
581
87
679
23
496
20
674
13
676
13
677
41
517
55
551
21
692
19
679
20
564
28
552
68
650
19
484
27
702
17
690
36
651
21
558
86
722
58
687
34
450
38
656
13
679
22
624
71
550
74
621
85
672
13
648
69
647
16
624
64
435
79
484
21
684
16
667
18
679
25
674
21
624
56
524
17
511
16
672
15
695
55
665
36
643
81
660
17
521
55
621
61
419
-10
650
17
605
87
380
103
650
22
551
20
667
13
353
115
428
-5
395
82
690
14
517
15
508
16
693
17
491
14
672
24
707
16
692
18
693
59
573
86
353
112
628
71
397
3
694
57
701
15
556
86
673
22
457
91
441
88
646
71
703
42
677
22
596
87
676
18
660
17
679
26
550
72
482
30
557
22
675
13
674
19
433
13
549
53
557
83
658
16
613
44
505
11
681
64
676
22
647
21
670
21
687
15
368
25
603
39
714
64
491
15
430
-3
679
25
662
17
679
26
534
20
652
26
645
21
705
18
656
19
446
85
656
14
573
87
654
80
653
24
520
14
557
58
691
50
689
34
622
50
558
55
678
29
451
94
650
29
692
17
608
86
695
15
675
20
428
-7
687
17
683
62
692
56
552
72
695
17
403
2
686
15
430
-12
658
19
465
89
654
70
721
51
675
41
501
66
683
64
475
38
683
18
692
54
663
13
704
17
681
19
559
58
673
13
523
10
698
19
410
-5
481
32
477
26
694
17
520
55
590
34
698
71
378
105
624
55
457
95
425
1
388
98
467
37
552
79
680
14
683
18
551
79
659
16
382
7
633
83
660
17
487
84
641
81
688
19
401
77
373
107
660
17
671
24
561
61
646
24
669
13
627
67
462
94
688
15
699
39
678
23
653
25
568
86
582
88
628
70
552
74
671
37
705
17
671
19
619
84
581
88
687
17
689
35
554
22
626
84
673
26
540
16
515
10
703
18
673
39
422
70
677
14
527
12
678
28
408
69
674
26
561
85
570
88
671
13
530
16
557
58
546
20
473
87
686
19
445
31
506
60
608
86
527
52
401
77
370
16
692
36
678
20
652
19
474
35
463
39
425
71
677
20
516
13
435
-11
487
83
703
42
518
9
657
17
445
7
448
33
719
64
447
91
672
18
567
28
484
28
448
14
688
19
445
90
716
47
668
13
625
57
656
16
526
11
633
83
475
93
478
91
573
89
675
16
688
17
664
13
657
18
686
33
670
38
691
14
413
67
443
89
505
18
665
78
699
69
677
75
461
90
423
71
565
87
560
55
624
53
722
55
441
21
495
73
663
14
429
-4
680
29
670
14
694
19
681
65
620
61
599
88
561
55
658
16
664
34
666
16
675
13
674
76
550
75
591
37
420
-14
709
44
661
13
680
15
665
13
688
14
318
109
673
15
673
15
548
78
673
67
462
93
593
88
662
35
483
26
502
10
430
-3
667
13
684
74
650
25
481
32
439
85
680
31
558
87
426
-6
677
19
570
28
401
74
557
25
599
86
481
22
414
4
600
88
649
20
690
16
453
90
692
37
573
27
574
88
380
-3
653
20
652
23
690
16
629
83
629
84
678
40
654
16
684
15
440
23
667
14
697
18
666
14
676
15
652
71
518
10
556
22
447
13
670
19
676
20
644
71
663
33
712
46
687
20
492
15
664
18
662
15
499
66
584
89
686
14
681
18
447
10
446
13
650
21
458
42
431
16
402
75
380
9
676
15
547
51
440
20
463
88
705
16
662
18
593
87
636
82
546
21
650
28
675
28
669
19
600
87
643
70
640
81
431
-10
686
16
614
85
557
63
676
20
467
88
697
16
725
55
374
107
547
20
441
30
689
15
636
82
716
63
615
43
627
69
583
32
690
15
677
17
687
45
680
27
555
87
682
33
640
82
480
19
430
-4
597
88
656
14
655
16
675
23
664
35
677
75
446
34
719
49
681
21
552
76
725
55
620
85
549
72
608
42
440
86
463
39
708
17
686
33
697
16
451
92
563
86
641
70
558
58
604
41
580
87
320
105
709
43
655
18
678
19
451
88
444
14
699
18
547
52
685
19
444
18
550
83
553
78
680
30
703
17
446
34
654
27
687
16
447
30
484
86
659
18
696
39
626
59
702
15
384
104
674
28
644
81
685
19
623
67
573
88
559
59
445
7
617
66
593
87
543
21
676
21
651
21
485
27
693
59
559
61
559
85
515
11
579
87
462
39
673
39
599
87
650
25
678
18
674
22
680
31
504
13
650
20
694
14
659
68
429
75
460
88
421
-8
553
52
611
43
503
17
691
37
551
84
439
86
454
42
526
18
530
53
561
57
402
75
573
30
444
31
664
14
445
12
528
53
649
24
478
26
678
30
511
17
578
89
699
16
690
48
676
17
583
32
684
62
475
34
697
15
575
87
523
54
677
16
649
69
648
20
555
58
442
7
432
10
690
15
685
18
501
64
673
66
690
16
511
10
662
15
606
41
655
33
481
30
666
18
687
19
627
52
684
33
712
46
676
19
619
65
682
44
425
5
647
22
658
34
478
89
687
60
674
21
560
84
589
33
698
17
720
50
557
62
577
89
368
109
675
25
367
6
555
61
577
87
671
18
583
88
467
94
651
17
681
29
495
16
420
-12
677
29
674
76
689
16
481
89
672
16
685
16
440
4
650
70
672
24
674
25
695
17
723
54
546
20
676
27
727
57
575
88
500
65
672
19
397
78
556
86
473
39
681
21
674
14
589
88
723
56
666
16
508
58
482
25
529
15
696
16
504
14
565
86
556
61
679
21
488
24
527
52
714
18
514
17
499
10
695
54
682
15
475
89
373
107
460
41
586
89
715
46
659
32
648
28
675
24
491
74
500
64
676
23
594
36
682
74
650
80
670
14
648
27
670
16
627
68
556
81
679
19
710
16
677
24
682
42
663
17
511
16
611
85
452
34
602
86
453
37
622
62
654
15
667
38
634
70
593
89
505
61
647
70
674
40
510
10
549
68
619
48
676
21
347
113
649
71
659
17
675
23
675
29
620
67
650
25
683
33
436
0
615
86
487
84
624
84
677
22
550
55
644
19
348
113
723
59
656
30
597
88
478
92
653
17
447
12
669
13
580
89
646
81
649
22
675
22
432
-2
705
43
557
25
674
15
522
17
668
66
663
35
450
93
671
24
570
86
652
69
551
53
666
17
455
41
550
83
458
41
375
12
678
15
454
88
706
17
648
16
654
70
691
48
487
80
661
34
703
16
669
19
604
39
685
17
452
93
618
85
476
31
688
73
687
73
662
18
568
87
473
92
557
87
643
22
703
17
685
15
625
69
671
37
649
25
650
29
438
24
705
17
684
62
439
6
461
39
555
65
671
17
553
83
669
37
511
57
488
14
503
62
549
77
646
24
447
37
680
14
516
15
676
25
608
87
391
90
682
31
606
87
716
48
628
53
713
47
687
17
680
74
428
72
659
15
469
89
715
66
561
24
336
114
673
14
651
19
646
17
665
68
401
77
684
14
649
80
704
16
624
59
307
102
682
18
577
89
490
81
488
14
698
70
650
70
682
33
451
87
602
87
381
102
479
84
689
19
679
15
645
23
583
87
680
75
698
17
488
74
653
19
724
59
571
87
640
71
630
83
547
81
587
88
684
19
703
18
657
17
523
53
695
54
608
86
652
20
682
32
682
75
665
14
602
40
428
8
667
18
671
18
512
57
554
71
682
31
650
29
581
89
563
26
710
17
646
19
500
17
674
40
505
10
396
85
660
35
511
59
607
86
434
-10
663
78
435
21
651
70
564
86
585
89
669
16
532
19
485
22
650
18
698
54
674
15
694
51
646
80
687
19
671
14
679
18
465
93
573
87
676
22
700
16
537
51
709
18
683
15
697
40
459
93
385
-3
423
-15
489
16
663
67
649
17
705
18
442
-8
652
19
427
-14
597
87
693
15
687
73
556
83
680
44
663
33
372
108
654
14
689
72
460
43
552
85
617
86
419
-8
649
17
552
84
443
29
694
38
623
62
552
68
675
24
667
36
435
21
468
42
483
30
464
94
490
79
467
89
651
24
477
25
438
-8
680
13
678
22
494
70
669
19
633
71
682
13
688
19
693
58
447
21
678
17
457
40
693
15
644
22
507
13
557
63
550
85
671
22
723
55
549
21
623
66
419
70
551
23
488
75
422
-12
558
87
570
29
679
28
653
80
653
19
623
84
587
34
485
83
722
61
604
86
575
29
671
15
478
92
689
16
624
58
691
18
629
84
526
18
563
85
504
13
623
57
706
43
594
88
494
73
685
19
692
57
687
14
483
85
555
86
552
83
590
88
638
71
532
52
558
84
551
79
677
41
475
34
515
15
672
25
674
16
677
14
652
19
551
73
683
31
633
70
717
47
552
85
599
38
650
24
467
95
574
31
679
14
437
80
559
26
427
-6
623
61
646
25
691
18
700
16
667
38
405
-1
328
113
658
18
448
32
696
52
662
18
494
70
403
75
723
59
649
16
676
17
503
11
299
91
656
29
649
16
514
12
443
31
650
16
548
72
567
85
624
83
442
26
436
2
712
17
551
52
678
41
666
18
679
27
696
18
679
42
682
15
649
23
676
15
377
1
389
99
552
70
634
83
551
70
719
48
435
79
415
68
666
15
688
45
670
14
711
65
660
19
598
37
682
19
552
76
686
73
679
21
677
28
684
20
559
86
693
38
688
18
392
4
481
81
443
88
687
16
507
17
473
38
679
13
567
25
551
82
604
39
649
17
670
13
670
20
638
82
670
24
497
67
690
73
448
29
680
16
674
18
649
20
603
87
470
96
444
28
562
27
641
70
581
89
400
3
672
76
676
19
683
17
610
86
506
18
673
25
654
30
535
17
449
33
660
35
720
51
395
0
516
56
653
20
474
90
677
22
665
16
672
21
485
78
651
14
525
12
673
65
698
19
425
1
454
43
655
18
446
22
660
18
576
30
712
18
463
95
677
14
717
48
650
16
622
65
646
22
554
54
487
80
680
14
645
25
491
15
672
66
623
53
654
14
693
17
591
36
672
22
407
-13
446
30
674
17
691
15
681
29
678
17
526
53
477
85
435
-9
678
22
703
17
618
47
726
57
674
28
365
32
723
60
673
16
420
-14
511
16
694
53
452
88
676
22
653
79
448
91
553
84
527
18
552
72
672
24
386
3
301
94
645
19
674
66
652
27
553
63
717
63
716
48
610
85
575
87
571
89
680
23
701
70
658
78
690
16
672
13
637
82
647
23
685
13
499
18
465
39
429
-6
481
89
687
45
666
18
671
18
678
76
666
14
554
68
696
15
643
71
554
85
476
29
649
22
617
45
669
66
662
13
465
93
658
34
607
42
670
17
653
21
677
16
491
75
499
67
726
58
695
17
651
26
687
15
722
58
379
105
624
58
651
16
678
30
685
33
629
67
558
64
557
84
674
23
619
68
495
16
691
17
456
38
582
88
593
88
707
44
687
19
519
53
531
18
685
16
623
59
482
84
602
40
675
24
700
41
623
59
668
16
479
88
677
76
619
47
516
17
529
52
473
92
558
83
651
24
704
16
511
57
492
70
391
2
466
39
649
23
389
-7
628
54
574
29
692
14
495
14
523
10
492
20
626
56
597
86
687
14
678
24
444
19
438
-9
365
113
679
42
681
33
669
19
677
25
652
26
547
79
606
40
554
70
523
54
712
46
660
78
574
88
487
16
520
17
671
23
490
76
693
14
687
48
565
88
465
96
679
23
473
93
501
9
718
50
684
31
696
15
444
11
444
32
672
16
671
18
482
87
591
87
693
15
452
42
649
26
685
18
724
57
700
18
651
28
722
60
606
40
653
14
591
89
553
80
586
34
504
62
447
37
390
-3
549
51
388
101
552
78
665
15
696
15
684
34
647
24
559
64
625
66
721
50
681
21
479
91
323
112
487
82
455
94
445
20
682
33
570
87
683
16
700
40
666
38
568
86
547
77
688
35
599
38
648
24
664
16
656
29
673
23
481
28
701
16
501
11
537
20
623
68
654
17
673
20
467
40
688
46
674
14
417
67
666
37
549
83
664
18
476
28
678
15
565
86
674
17
657
14
555
55
702
16
506
13
682
33
572
88
690
18
417
5
699
15
659
68
467
41
647
17
724
56
428
-5
640
82
620
65
658
79
621
85
670
18
722
50
673
27
572
30
460
41
685
14
508
14
687
15
652
26
720
51
652
20
427
-11
400
-12
667
15
702
69
584
87
553
24
705
42
584
33
663
18
524
11
721
51
655
20
591
35
578
87
534
53
487
80
655
28
672
26
437
1
484
87
540
53
436
79
553
20
450
92
653
19
695
53
552
80
702
40
624
59
675
17
561
86
461
43
659
13
646
25
607
87
546
75
690
18
535
13
653
28
582
33
313
99
644
19
685
33
558
24
679
26
659
14
555
20
634
70
446
27
651
18
517
10
574
87
688
46
706
68
650
71
673
19
408
68
677
23
550
72
653
29
557
58
675
29
648
20
627
69
679
65
533
53
661
15
682
75
682
33
484
29
679
31
613
85
465
40
629
69
455
43
662
68
668
17
391
90
583
88
674
26
690
36
337
112
475
37
555
69
365
9
556
66
502
62
680
16
651
21
673
19
575
88
687
45
377
105
660
17
479
88
480
90
558
57
565
24
704
15
646
81
434
78
664
35
386
1
679
30
595
37
652
23
679
20
647
21
429
74
412
-13
394
88
562
25
672
18
436
15
707
16
679
30
526
53
557
85
713
46
550
22
450
89
439
-9
674
39
445
8
664
34
693
36
688
17
677
16
681
16
628
55
673
15
724
59
561
23
655
79
501
18
681
19
690
37
443
7
551
83
694
19
677
28
670
76
656
19
579
90
697
56
645
81
681
65
702
16
698
15
682
33
654
23
422
-2
549
23
651
26
564
27
676
22
511
13
545
53
494
73
513
13
660
68
692
16
526
52
696
18
589
87
455
95
665
35
512
12
554
23
545
20
396
-6
551
23
552
86
576
89
699
16
621
58
674
27
535
51
690
14
646
81
479
35
671
23
701
18
542
53
689
14
585
88
573
87
660
14
661
68
454
43
515
15
648
22
480
91
693
18
671
20
653
80
681
64
458
45
624
70
497
67
703
17
603
86
473
91
666
16
690
73
548
52
644
19
694
51
691
72
696
15
702
41
361
111
721
51
661
33
395
-1
628
58
467
90
650
15
700
18
483
28
452
94
573
88
637
70
620
69
655
29
426
7
458
43
645
24
623
58
581
89
672
20
576
88
667
14
548
77
718
50
526
17
584
33
565
26
439
86
597
38
658
17
685
20
463
93
709
17
438
14
300
83
622
52
574
89
673
76
603
88
699
16
598
87
691
19
717
64
706
43
656
30
565
88
533
50
673
23
676
21
564
28
678
15
442
22
646
23
682
21
659
33
708
43
676
17
683
21
688
14
678
30
597
88
678
16
721
62
610
43
549
20
534
18
559
83
677
15
648
19
641
69
568
86
558
83
483
80
622
62
529
14
459
88
690
50
620
61
593
87
669
16
445
7
309
102
553
65
667
17
679
19
562
27
682
21
677
20
607
86
637
70
655
17
454
93
660
16
552
67
416
68
676
18
721
61
686
14
678
13
684
13
680
30
503
61
473
93
670
22
673
16
545
77
690
47
492
73
546
22
692
14
682
19
611
86
680
16
358
38
478
29
683
45
681
31
561
60
628
71
447
12
446
85
624
49
486
16
598
86
551
70
710
66
553
54
667
17
701
70
538
51
693
72
490
17
667
14
680
18
625
66
673
26
428
-4
476
90
677
63
662
79
571
27
687
46
550
78
686
20
627
57
549
54
512
57
496
72
503
11
716
64
622
69
562
26
472
38
707
18
525
16
448
31
625
57
699
17
621
48
645
20
548
78
697
71
656
19
686
33
549
76
696
53
410
-12
481
23
555
62
674
16
447
25
551
24
515
56
617
67
470
40
578
88
620
65
676
24
685
63
707
68
576
88
685
19
683
14
460
39
517
15
585
88
547
53
679
43
673
25
663
67
623
68
672
77
551
80
694
38
726
54
447
12
414
-13
670
76
510
58
626
69
569
88
666
67
559
85
712
17
692
54
671
18
696
17
648
20
565
86
544
18
658
18
596
37
705
18
708
44
547
76
681
17
677
22
395
3
560
88
446
24
563
87
576
88
716
48
562
87
647
20
682
17
649
16
677
23
716
63
453
35
682
14
590
88
694
15
619
66
543
17
524
10
681
64
705
43
493
12
684
46
583
34
457
96
389
95
549
68
698
53
583
32
672
17
653
22
673
15
476
27
647
19
547
78
672
20
557
59
665
14
678
30
676
41
671
66
664
67
559
22
555
70
427
-13
666
77
693
16
575
87
428
8
689
36
515
10
637
70
631
68
668
19
679
65
675
13
508
58
543
21
685
44
332
113
416
-4
679
20
668
16
431
10
580
88
687
45
342
112
680
22
480
86
653
21
655
15
695
59
696
70
590
87
620
66
669
18
404
74
644
21
619
49
669
17
388
-7
539
18
685
34
471
92
708
17
446
26
555
53
683
33
693
15
611
44
393
89
559
59
390
95
642
70
526
12
656
68
680
14
676
24
667
17
704
17
408
-4
612
86
606
87
653
16
717
48
588
89
490
78
546
22
549
72
696
55
444
20
360
115
673
18
654
22
481
29
437
3
640
71
622
84
653
17
501
16
362
113
644
71
531
12
463
90
469
93
722
53
555
85
447
16
409
-14
558
63
685
15
521
14
679
29
656
19
505
13
504
62
514
56
694
51
510
8
724
60
549
53
573
87
681
18
697
52
494
71
445
24
540
17
644
18
624
51
493
76
714
17
665
34
704
17
463
93
611
87
687
60
671
66
680
42
709
17
631
84
671
14
528
52
464
41
459
40
571
87
357
112
493
18
499
66
622
68
688
18
657
29
481
25
692
52
443
90
648
16
372
107
559
86
649
25
668
68
686
17
679
16
574
86
714
47
625
56
686
19
534
51
469
41
558
64
561
57
712
45
407
3
525
15
540
50
441
30
678
30
680
16
465
94
695
18
432
-13
701
17
681
42
658
33
648
23
674
27
504
14
580
30
692
18
681
13
664
15
411
-3
659
13
545
16
620
66
716
64
674
26
568
26
482
20
673
40
634
82
470
35
670
19
682
18
655
15
488
79
478
31
549
73
443
15
436
-9
608
41
399
76
688
72
689
36
683
18
472
91
519
9
492
19
562
27
517
9
390
91
707
17
697
16
516
55
606
41
645
[truncated: 21,416 more chars]
